# Supplementary material for: Magnetization generation and giant nonlinear transport at symmetry-engineered interfaces
Source: Nat Commun. 2026 Jan 9;17:361. doi: 10.1038/s41467-025-66149-1 (PMC12796300; doi:10.1038/s41467-025-66149-1)
Supplement: Supplementary file 3 — Source data [file 41467_2025_66149_MOESM3_ESM.xlsx]

## Sheet: Fig.1
Fig. 1 contains the STEM data and schematics of the interface;
Fig.1 has no data

## Sheet: Fig. 2
Fig. 2
Fig. 2a					Fig.2a inset						Fig. 2b [1-10]					Fig. 2c [11-1]						Fig. 2d [1-10]								Fig. 2e mapping					Fig 2f
											QWP angle	total	QWP angle	total fit		QWP angle	total	QWP angle	total fit			current	[1-10]	Error bar	current	[11-1]	Error bar			X(um)	Y(um)	Kerr rotation			X(um) [1-10]	Kerr rotation	Error bar		X(um) [11-1]	Kerr rotation	Error bar
299.269	6476.74	1.7447	856.48		T	us	σs				0	-9.285e-11	0	-1.81459e-10		0	-3.2586e-11	0	-4.53623e-11			1e-06	5.88463e-08	3.18431e-08	1e-06	6.80311e-08	3.67305e-08			0	0	4.52799e-08			0	7.84694e-08	3.30193e-08		0	1.33798e-07	4.65394e-08
298.772	6476.88	2.20092	848.4		1.55	556.77	0.00144				6.00012	4.4187e-11	6.00012	-3.87941e-11		6	-1.03964e-10	6	-9.21002e-11			2e-06	7.22166e-08	3.49095e-08	2e-06	7.87393e-08	3.99756e-08			1	0	3.56254e-08			1	7.05519e-08	4.49123e-08		1	8.35433e-08	3.6429e-08
298.763	6476.84	2.65714	844.36		5	569.883	0.00149				12	1.53288e-10	12	6.58177e-11		12	-1.20802e-10	12	-1.20505e-10			3e-06	8.02798e-08	3.39785e-08	3e-06	4.84646e-08	2.2269e-08			2	0	5.84433e-08			2	1.0619e-07	3.4432e-08		2	1.0999e-07	4.55953e-08
298.757	6476.79	3.11336	836.28		10	575.309	0.00153				18.0001	2.24226e-10	18.0001	1.2018e-10		18	-1.54807e-10	18	-1.2596e-10			4e-06	8.98358e-08	3.53824e-08	4e-06	5.98806e-08	2.86003e-08			3	0	3.95199e-08			3	2.49824e-07	5.03531e-08		3	8.15027e-08	3.72519e-08
298.693	6476.74	3.56959	828.2		25	385.533	0.00137				24	2.17121e-10	24	1.22471e-10		24	-1.40789e-10	24	-1.07909e-10			5e-06	1.11967e-07	4.28156e-08	5e-06	4.04344e-08	2.27289e-08			4	0	3.8074e-08			4	4.36887e-07	5.70241e-08		4	8.17395e-08	3.53234e-08
298.626	6476.69	4.02581	820.12		50	151.22	0.00102				30	2.04215e-10	30	8.12485e-11		30	-1.10823e-10	30	-6.99357e-11			6e-06	1.08521e-07	4.8682e-08	6e-06	7.24038e-08	4.99756e-08			5	0	5.39828e-08			5	5.49503e-07	4.23208e-08		5	8.81531e-08	4.33928e-08
299.164	6450.73	4.48203	814.407		75	72.1115	0.000826967				36	1.49906e-10	36	1.35656e-11		36	-6.6779e-11	36	-1.91236e-11			7e-06	1.27048e-07	5.04181e-08	7e-06	5.21022e-08	2.66813e-08			6	0	7.6969e-08			6	5.72224e-07	3.71274e-08		6	7.72906e-08	4.03204e-08
298.883	6450.68	4.93825	809.205		100	45.6193	0.000694358				42	6.7254e-11	42	-5.84048e-11		42	-3.9773e-11	42	3.5191e-11			8e-06	1.32533e-07	3.30741e-08	8e-06	7.05611e-08	3.5456e-08			7	0	1.29244e-07			7	4.34321e-07	2.97353e-08		7	6.34282e-08	2.67644e-08
298.751	6450.63	5.39447	802.707		150	23.2586	0.000448401				48	-2.6312e-11	48	-1.11664e-10		48	4.282e-12	48	8.30578e-11			9e-06	1.3237e-07	4.34956e-08	9e-06	9.18503e-08	4.2615e-08			8	0	1.50026e-07			8	4.28594e-07	3.64412e-08		8	8.49241e-08	3.85568e-08
298.583	6450.6	5.85069	790.217		300	6.3324	0.000160314				54	-4.975e-12	54	-1.26825e-10		54	6.2478e-11	54	1.15657e-10			1e-05	1.62441e-07	4.32961e-08	1e-05	6.6558e-08	2.79273e-08			9	0	1.49123e-07			9	3.94287e-07	4.64118e-08		9	7.81438e-08	4.2529e-08
298.385	6450.38	6.30691	786.984								60	-1.0212e-11	60	-9.19097e-11		60	5.7912e-11	60	1.26849e-10			1.1e-05	1.90365e-07	5.68458e-08	1.1e-05	5.97209e-08	3.63878e-08			10	0	1.61598e-07			10	4.18523e-07	6.14953e-08		10	8.57753e-08	3.94497e-08
298.209	6450.11	6.76313	776.65								66	2.3601e-11	66	-4.82877e-12		66	7.1704e-11	66	1.14256e-10			1.2e-05	1.75383e-07	4.09586e-08	1.2e-05	8.52895e-08	4.92114e-08			11	0	1.6371e-07			11	4.83727e-07	5.73674e-08		11	8.7889e-08	5.66037e-08
298.007	6449.61	7.21936	772.901								71.9999	9.5692e-11	71.9999	1.25899e-10		72	1.7081e-11	72	7.96948e-11			1.3e-05	1.74736e-07	3.18841e-08	1.3e-05	6.99088e-08	5.00727e-08			12	0	1.67444e-07			12	4.70817e-07	4.93555e-08		12	6.51148e-08	3.55773e-08
297.791	6448.93	7.67558	764.149								78	1.97729e-10	78	2.82348e-10		78	-6.3548e-11	78	2.88775e-11			1.4e-05	2.10095e-07	2.98034e-08	1.4e-05	6.91417e-08	2.62835e-08			13	0	1.52482e-07			13	5.10904e-07	4.56841e-08		13	9.01859e-08	5.27487e-08
297.59	6448.06	8.1318	760.025								83.9999	3.10812e-10	83.9999	4.40049e-10		84	-1.17857e-10	84	-2.95652e-11			1.5e-05	1.99814e-07	5.58389e-08	1.5e-05	5.75116e-08	2.22157e-08			14	0	1.69351e-07			14	4.70052e-07	3.65398e-08		14	8.05916e-08	4.76031e-08
297.385	6447	8.58802	756.969								90	4.20346e-10	90	5.72153e-10		90	-1.69035e-10	90	-8.55691e-11			1.6e-05	2.0793e-07	3.59347e-08	1.6e-05	7.6879e-08	2.74306e-08			15	0	1.01342e-07			15	2.42825e-07	4.14258e-08		15	8.95497e-08	5.99712e-08
297.183	6445.72	9.04424	748.432								96.0001	4.95371e-10	96.0001	6.54008e-10		114	-1.68059e-10	96	-1.29374e-10			1.7e-05	2.26922e-07	5.18549e-08	1.7e-05	9.29725e-08	5.49284e-08			16	0	5.78268e-08			16	1.51084e-07	3.50103e-08		16	9.72275e-08	5.73926e-08
296.986	6444.35	9.50046	744.885								102	4.69115e-10	102	6.67534e-10		120	-1.14267e-10	102	-1.53218e-10			1.8e-05	2.39451e-07	4.39691e-08	1.8e-05	7.37065e-08	3.72681e-08			17	0	4.90155e-08			17	9.57385e-08	5.46903e-08		17	7.0423e-08	2.91357e-08
296.785	6442.93	9.95668	741.37								108	4.24815e-10	108	6.04508e-10		126	-1.7289e-11	108	-1.52681e-10			1.9e-05	2.59475e-07	3.73003e-08	1.9e-05	8.18726e-08	3.86032e-08			18	0	6.26602e-08			18	1.06659e-07	6.63137e-08		18	1.16137e-07	6.0394e-08
296.612	6441.51	10.4129	737.855								114	3.35078e-10	114	4.68248e-10		132	6.3964e-11	114	-1.27471e-10			2e-05	2.44223e-07	4.35127e-08	2e-05	7.65596e-08	4.30056e-08			19	0	6.37516e-08			19	8.03313e-08	3.56782e-08		19	9.3088e-08	4.18408e-08
296.395	6439.47	10.8691	731.24								120	1.57954e-10	120	2.7336e-10		138	1.17514e-10	120	-8.14838e-11											20	0	4.97758e-08			20	6.34051e-08	3.7869e-08		20	9.72588e-08	6.04701e-08
296.187	6439.32	11.3254	735.226								126	-8.2782e-11	126	4.36169e-11		144	1.7205e-10	126	-2.21532e-11											0	1	4.03615e-08
296.004	6439.28	11.7816	733.917								132	-3.50052e-10	132	-1.91727e-10		150	2.05969e-10	132	4.08121e-11											1	1	5.72876e-08
295.795	6437.39	12.2378	732.609								138	-5.88608e-10	138	-4.02532e-10		156	1.86668e-10	138	9.70836e-11											2	1	5.30602e-08
295.604	6434.71	12.694	731.3								144	-7.37852e-10	144	-5.62526e-10		162	1.46573e-10	144	1.37474e-10											3	1	5.38931e-08
295.401	6430.92	13.1502	727.537								150	-8.43352e-10	150	-6.53401e-10		168	1.04054e-10	150	1.55504e-10											4	1	4.60029e-08
295.208	6426.97	13.6065	721.671								156	-8.4986e-10	156	-6.6757e-10		174	6.3344e-11	156	1.48496e-10											5	1	5.70852e-08
295.001	6421.63	14.0627	727.2								162	-7.71081e-10	162	-6.09127e-10		180	-4.1059e-11	162	1.18025e-10											6	1	8.25825e-08
294.806	6416.3	14.5189	723.377								168	-6.18846e-10	168	-4.92841e-10		186	-7.242e-11	168	6.96214e-11											7	1	1.33744e-07
294.608	6411.05	14.9751	726.1								174	-4.28678e-10	174	-3.41422e-10		192	-1.1169e-10	174	1.18123e-11											8	1	1.65444e-07
294.407	6405.2	15.4313	728.247								180	-2.31964e-10	180	-1.81449e-10		198	-1.32682e-10	180	-4.53661e-11											9	1	1.4744e-07
294.217	6399.11	15.8876	730.004								186	-6.6124e-11	186	-3.87857e-11		204	-1.04518e-10	186	-9.21029e-11											10	1	1.48806e-07
294.012	6392.92	16.3438	732.123								192	8.1671e-11	192	6.58233e-11		210	-6.5264e-11	192	-1.20506e-10											11	1	1.51943e-07
293.815	6386.35	16.8	735.102								198	1.59427e-10	198	1.20182e-10		216	1.5063e-11	198	-1.2596e-10											12	1	1.59069e-07
293.609	6379.73	17.2562	739.32								204	1.63511e-10	204	1.2247e-10		222	7.5559e-11	204	-1.07907e-10											13	1	1.57031e-07
293.407	6372.74	17.7125	737.25								210	1.85546e-10	210	8.12444e-11		228	1.58781e-10	210	-6.99325e-11											14	1	1.35601e-07
293.219	6366.69	18.1687	737.599								216	1.32189e-10	216	1.35605e-11		234	1.65759e-10	216	-1.91198e-11											15	1	1.14535e-07
293.014	6359.97	18.6249	747.822								222	6.4529e-11	222	-5.84094e-11		246	1.73392e-10	222	3.51947e-11											16	1	5.46441e-08
292.812	6352.8	19.0811	751.14								228	7.45e-12	228	-1.11667e-10		252	1.52377e-10	228	8.30607e-11											17	1	3.36175e-08
292.615	6346	19.5373	754.537								234	-3.6862e-11	234	-1.26824e-10		258	9.4534e-11	234	1.15659e-10											18	1	4.35373e-08
292.416	6338.96	19.9935	757.987								240	-1.7018e-11	240	-9.19054e-11		264	3.8122e-11	240	1.26849e-10											19	1	4.19614e-08
292.217	6331.84	20.4498	757.909								246	7.5142e-11	246	-4.82097e-12		270	-2.7023e-11	246	1.14254e-10											20	1	5.05297e-08
292.018	6324.46	20.906	762.264								252	1.4057e-10	252	1.2591e-10		276	-9.3644e-11	252	7.96917e-11											0	2	3.97671e-08
291.809	6317.19	21.3622	766.809								258	2.78732e-10	258	2.82359e-10		282	-1.15103e-10	258	2.88736e-11											1	2	3.27273e-08
291.614	6309.98	21.8184	771.434								264	4.35872e-10	264	4.4006e-10		288	-1.3406e-10	264	-2.95693e-11											2	2	3.97571e-08
291.413	6303.22	22.2747	776.311								270	6.1178e-10	270	5.7216e-10		294	-1.09156e-10	270	-8.55727e-11											3	2	5.0079e-08
291.215	6296.02	22.7309	781.254								276	6.53727e-10	276	6.54011e-10		300	-6.7672e-11	276	-1.29377e-10											4	2	4.16382e-08
291.018	6289.05	23.1871	786.322								282	6.7243e-10	282	6.67532e-10		306	1.5888e-11	282	-1.53219e-10											5	2	6.40894e-08
290.819	6282.07	23.6433	791.544								288	6.57783e-10	288	6.04501e-10		312	4.4189e-11	288	-1.5268e-10											6	2	7.65015e-08
290.62	6274.88	24.0995	796.887								294	5.45468e-10	294	4.68236e-10		318	8.8433e-11	294	-1.27469e-10											7	2	1.15165e-07
290.415	6267.5	24.5558	802.492								300	3.65203e-10	300	2.73345e-10		324	1.47974e-10	300	-8.148e-11											8	2	1.28826e-07
290.217	6260.53	25.012	808.078								306	1.41609e-10	306	4.36003e-11		330	1.25002e-10	306	-2.21488e-11											9	2	1.52115e-07
290.016	6253.57	25.4682	816.953								312	-1.08227e-10	312	-1.91743e-10		336	1.13088e-10	312	4.08164e-11											10	2	1.33741e-07
289.814	6246.2	25.9244	819.965								318	-3.34225e-10	318	-4.02545e-10		342	7.0269e-11	318	9.7087e-11											11	2	1.73291e-07
289.613	6238.77	26.3806	821.815								324	-5.22495e-10	324	-5.62535e-10		348	1.4342e-11	324	1.37476e-10											12	2	1.52223e-07
289.419	6231.72	26.8369	828.034								330	-6.1732e-10	330	-6.53405e-10		354	-1.858e-11	330	1.55504e-10											13	2	1.23081e-07
289.212	6224.37	27.2931	834.444								336	-6.75272e-10	336	-6.67569e-10				336	1.48495e-10											14	2	1.0808e-07
289.015	6217.04	27.7493	844.713								342	-5.97371e-10	342	-6.09121e-10				342	1.18022e-10											15	2	8.70922e-08
288.814	6209.84	28.2055	848.053								348	-4.60943e-10	348	-4.92832e-10				348	6.96176e-11											16	2	4.99283e-08
288.615	6202.41	28.6618	850.677								354	-3.01085e-10	354	-3.41411e-10				354	1.18081e-11											17	2	6.03697e-08
288.419	6194.94	29.118	857.928									--		--																18	2	4.42708e-08
288.218	6188.03	29.5742	866.958								Sample:	--	Sample:	--																19	2	3.78905e-08
288.013	6181.03	30.0304	868.858								2024-01-02 15:30:02	--	2024-01-02 15:30:02	--																20	2	5.72317e-08
287.814	6173.82	30.4866	878.718								2024-01-02 15:38:07	--	2024-01-02 15:38:07	--																0	3	5.24048e-08
287.614	6166.38	30.9429	880.701																											1	3	4.75462e-08
287.414	6158.96	31.3991	890.845																											2	3	4.29726e-08
287.215	6151.74	31.8553	895.059																											3	3	5.39386e-08
287.017	6145.28	32.3115	897.806																											4	3	3.87027e-08
286.814	6137.67	32.7677	907.751																											5	3	6.26503e-08
286.614	6130.61	33.224	911.4																											6	3	9.77433e-08
286.418	6123.58	33.6802	920.865																											7	3	1.11765e-07
286.217	6117.04	34.1364	921.954																											8	3	1.15173e-07
286.019	6110.17	34.5926	934.412																											9	3	1.58893e-07
285.814	6103.32	35.0489	939.316																											10	3	1.40677e-07
285.618	6096.19	35.5051	944.265																											11	3	1.50638e-07
285.419	6089.04	35.9613	949.382																											12	3	1.50973e-07
285.217	6081.98	36.4175	958.57																											13	3	1.25747e-07
285.017	6074.93	36.8737	963.904																											14	3	9.75238e-08
284.815	6067.64	37.33	969.286																											15	3	7.02479e-08
284.615	6060.2	37.7862	972.002																											16	3	5.04317e-08
284.413	6053.01	38.2424	984.547																											17	3	4.77567e-08
284.218	6045.83	38.6986	990.307																											18	3	5.10273e-08
284.015	6038.75	39.1549	996.11																											19	3	3.51823e-08
283.82	6031.7	39.6111	1001.93																											20	3	4.09366e-08
283.618	6024.63	40.0673	1007.98																											0	4	3.75637e-08
283.419	6017.42	40.5235	1014.08																											1	4	3.92211e-08
283.213	6010.07	40.9797	1020.38																											2	4	4.17021e-08
283.015	6003.01	41.4359	1030.75																											3	4	5.61614e-08
282.818	5995.96	41.8922	1037.15																											4	4	5.21104e-08
282.614	5988.78	42.3484	1043.43																											5	4	7.07141e-08
282.416	5981.47	42.8046	1050.08																											6	4	1.13121e-07
282.216	5974.09	43.2608	1056.8																											7	4	1.37052e-07
282.014	5966.86	43.7171	1063.6																											8	4	1.33759e-07
281.816	5959.9	44.1733	1070.62																											9	4	1.53219e-07
281.612	5952.6	44.6295	1077.43																											10	4	1.57833e-07
281.419	5945.45	45.0857	1084.23																											11	4	1.41549e-07
281.219	5938.18	45.5419	1091.26																											12	4	1.28201e-07
281.017	5931.4	45.9982	1098.88																											13	4	1.07645e-07
280.815	5924.45	46.4544	1101.63																											14	4	8.24135e-08
280.61	5917.7	46.9106	1109																											15	4	5.7908e-08
280.418	5910.55	47.3668	1116.47																											16	4	5.18583e-08
280.219	5903.97	47.8231	1124.05																											17	4	5.09233e-08
280.017	5896.67	48.2793	1131.52																											18	4	4.52301e-08
279.816	5889.62	48.7355	1139.24																											19	4	5.21861e-08
279.62	5882.36	49.1917	1143.07																											20	4	3.70841e-08
279.418	5875.05	49.6479	1151.02
279.216	5867.93	50.1042	1159.07
279.015	5860.74	50.5604	1167.56
278.818	5853.73	51.0166	1171.15
278.614	5846.61	51.4728	1179.56
278.42	5839.74	51.929	1184.21
278.213	5832.26	52.3853	1192.64
278.015	5825.54	52.8415	1197.18
277.82	5818.44	53.2977	1205.98
277.614	5811.07	53.7539	1210.82
277.416	5804.1	54.2101	1219.54
277.214	5797.08	54.6664	1228.16
277.011	5789.79	55.1226	1232.84
276.815	5782.92	55.5788	1237.81
276.611	5775.88	56.035	1246.97
276.419	5769.22	56.4913	1251.83
276.22	5762.13	56.9475	1264.52
276.019	5755.11	57.4037	1266.05
275.819	5747.77	57.8599	1276.64
275.616	5740.71	58.3161	1280.65
275.411	5733.86	58.7724	1285.8
275.218	5727.32	59.2286	1296.84
275.015	5720.13	59.6848	1300.72
274.813	5713.09	60.141	1306.31
274.613	5705.74	60.5973	1317.04
274.417	5698.95	61.0535	1325.12
274.214	5691.79	61.5097	1326.93
274.019	5684.97	61.9659	1332.82
273.812	5677.39	62.4221	1345.32
273.611	5670.16	62.8783	1344.04
273.416	5663.11	63.3346	1349.88
273.218	5656.36	63.7908	1361.48
273.019	5649.16	64.247	1369.56
272.812	5642.16	64.7032	1371.63
272.614	5635.13	65.1595	1377.56
272.418	5628.19	65.6157	1383.65
272.213	5621.18	66.0719	1393.8
272.019	5614.35	66.5281	1395.76
271.815	5607.31	66.9844	1401.75
271.615	5600.47	67.4406	1409.96
271.417	5593.44	67.8968	1418.04
271.212	5586.28	68.353	1422.08
271.013	5579.46	68.8092	1422.29
270.816	5572.53	69.2655	1434.2
270.616	5565.69	69.7217	1434.97
270.411	5558.5	70.1779	1446.32
270.216	5551.77	70.6341	1454.4
270.014	5545.05	71.0903	1458.44
269.815	5538.04	71.5466	1466.52
269.613	5530.8	72.0028	1474.6
269.413	5523.76	72.459	1478.64
269.214	5516.66	72.9152	1486.72
269.011	5509.67	73.3714	1490.76
268.811	5502.52	73.8277	1498.84
268.61	5495.32	74.2839	1499.47
268.417	5488.54	74.7401	1510.96
268.214	5481.4	75.1963	1512.53
268.01	5474.31	75.6526	1519.2
267.812	5467.57	76.1088	1525.91
267.617	5460.75	76.565	1532.3
267.412	5453.38	77.0212	1538.81
267.213	5446.64	77.4774	1547.32
267.015	5439.8	77.9337	1548.18
266.809	5432.85	78.3899	1559.44
266.619	5425.92	78.8461	1561.89
266.42	5419.29	79.3023	1571.56
266.213	5412.37	79.7585	1571.99
266.017	5405.52	80.2148	1583.68
265.82	5398.81	80.671	1585.99
265.612	5391.7	81.1272	1595.8
265.418	5385.05	81.5834	1596.2
265.218	5378.3	82.0396	1603.49
265.013	5371.26	82.4959	1610.44
264.815	5364.38	82.9521	1620.04
264.614	5357.33	83.4083	1620.66
264.415	5350.33	83.8645	1628.03
264.218	5343.3	84.3208	1635.2
264.017	5336.39	84.777	1644.28
263.81	5329.02	85.2332	1645.52
263.619	5322.43	85.6894	1656.4
263.415	5315.09	86.1456	1660.29
263.217	5308.35	86.6019	1668.52
263.014	5301.38	87.0581	1670.72
262.815	5294.5	87.5143	1678.14
262.611	5287.37	87.9705	1688.72
262.417	5280.92	88.4267	1688.9
262.212	5274.05	88.883	1696.16
262.014	5267.15	89.3392	1703.65
261.813	5260.15	89.7954	1712.96
261.619	5253.72	90.2516	1721.04
261.415	5246.92	90.7078	1721.93
261.215	5240.07	91.1641	1729.38
261.012	5233.15	91.6203	1736.91
260.811	5226.58	92.0765	1744.52
260.62	5219.91	92.5327	1753.36
260.419	5213.02	92.989	1761.44
260.21	5206.37	93.4452	1762.66
260.016	5199.63	93.9014	1770.31
259.82	5192.74	94.3576	1781.64
259.615	5185.64	94.8138	1785.02
259.411	5178.54	95.2701	1793.76
259.219	5171.97	95.7263	1801.84
259.018	5165.14	96.1825	1809.92
258.815	5158.11	96.6387	1810.94
258.617	5151.25	97.0949	1818.46
258.416	5144.39	97.5512	1830.12
258.218	5137.54	98.0074	1833.66
258.02	5130.8	98.4636	1840.99
257.816	5123.89	98.9198	1848.5
257.613	5116.87	99.3761	1856.02
257.42	5110.38	99.8323	1863.67
257.216	5103.62	100.288	1871.13
257.018	5096.85	100.745	1882.64
256.816	5090.29	101.201	1886.16
256.617	5083.54	101.657	1893.78
256.417	5076.8	102.113	1901.45
256.214	5070.09	102.57	1908.93
256.013	5063.33	103.026	1916.45
255.813	5056.71	103.482	1924.12
255.619	5050.21	103.938	1931.92
255.419	5043.57	104.394	1939.35
255.21	5036.6	104.851	1951.32
255.018	5030.32	105.307	1959.4
254.812	5023.33	105.763	1967.48
254.616	5016.69	106.219	1975.56
254.414	5009.76	106.676	1981.35
254.22	5003.12	107.132	1988.92
254.014	4996.19	107.588	1996.61
253.82	4989.48	108.044	2004.38
253.613	4982.51	108.5	2015.96
253.42	4975.97	108.957	2023.38
253.214	4969.16	109.413	2031.01
253.011	4962.31	109.869	2038.7
252.816	4955.69	110.325	2046.2
252.619	4949.14	110.782	2060.4
252.413	4942.27	111.238	2065.34
252.216	4935.68	111.694	2073
252.02	4929.1	112.15	2080.64
251.811	4922.32	112.606	2092.18
251.618	4915.78	113.063	2099.72
251.419	4909.25	113.519	2107.39
251.213	4902.51	113.975	2121
251.013	4895.99	114.431	2126.62
250.819	4889.52	114.888	2134.14
250.619	4882.99	115.344	2149.28
250.419	4876.5	115.8	2153.47
250.22	4870.02	116.256	2161
250.02	4863.47	116.712	2173.52
249.813	4856.48	117.169	2180.12
249.615	4849.7	117.625	2187.77
249.415	4843.05	118.081	2201.8
249.212	4836.29	118.537	2206.97
249.017	4829.67	118.994	2214.46
248.811	4822.95	119.45	2226.1
248.614	4816.21	119.906	2233.86
248.419	4809.81	120.362	2245.17
248.212	4802.83	120.818	2252.41
248.018	4796.49	121.275	2259.64
247.819	4789.86	121.731	2271.12
247.615	4783.2	122.187	2278.54
247.413	4776.61	122.643	2290.11
247.215	4770.1	123.1	2297.68
247.019	4763.76	123.556	2309.42
246.816	4757.19	124.012	2317.11
246.615	4750.55	124.468	2331.08
246.414	4744.02	124.924	2336.84
246.218	4737.49	125.381	2351.28
246.017	4731.21	125.837	2355.3
245.82	4724.95	126.293	2367.44
245.616	4718.33	126.749	2373.9
245.415	4711.82	127.206	2387.64
245.218	4705.57	127.662	2392.72
245.014	4699.12	128.118	2407.84
244.817	4692.64	128.574	2411.82
244.615	4685.82	129.03	2423.44
244.419	4679.33	129.487	2431.1
244.214	4672.55	129.943	2442.99
244.019	4666.03	130.399	2450.12
243.815	4659.28	130.855	2461.24
243.616	4652.81	131.312	2472.41
243.42	4646.4	131.768	2479.71
243.216	4639.96	132.224	2491.03
243.012	4633.35	132.68	2498.33
242.819	4626.89	133.136	2509.81
242.613	4620.18	133.593	2525
242.419	4613.97	134.049	2528.83
242.216	4607.36	134.505	2540.46
242.017	4601	134.961	2553.28
241.813	4594.57	135.418	2559.16
241.619	4588.24	135.874	2570.22
241.413	4581.93	136.33	2581.56
241.211	4575.26	136.786	2588.4
241.02	4569.15	137.242	2599.59
240.817	4562.86	137.699	2613.88
240.618	4556.49	138.155	2618.05
240.418	4550.26	138.611	2629.43
240.216	4543.86	139.067	2640.81
240.02	4537.63	139.524	2654.28
239.81	4530.9	139.98	2659.74
239.615	4524.6	140.436	2670.67
239.416	4518.04	140.892	2681.5
239.214	4511.54	141.348	2692.44
239.02	4505.22	141.805	2699.46
238.816	4498.7	142.261	2710.52
238.613	4492.17	142.717	2721.63
238.413	4485.7	143.173	2732.76
238.211	4479.19	143.63	2744.06
238.018	4472.95	144.086	2755.28
237.815	4466.54	144.542	2762.54
237.618	4460.33	144.998	2773.89
237.414	4453.94	145.454	2784.57
237.213	4447.44	145.911	2795.36
237.013	4441.35	146.367	2806.14
236.813	4434.97	146.823	2817.05
236.617	4428.86	147.279	2827.97
236.412	4422.45	147.736	2838.83
236.215	4416.34	148.192	2849.83
236.018	4410.2	148.648	2856.94
235.818	4403.86	149.104	2867.92
235.62	4397.79	149.56	2879.16
235.414	4391.45	150.017	2890.2
235.215	4385.37	150.473	2900.88
235.012	4379.08	150.929	2911.42
234.815	4372.78	151.385	2922.01
234.617	4366.4	151.842	2932.75
234.419	4360.16	152.298	2941.86
234.215	4353.57	152.754	2958.3
234.015	4347.31	153.21	2969.02
233.819	4341.07	153.666	2979.89
233.612	4334.59	154.123	2990.79
233.414	4328.33	154.579	3001.72
233.213	4322.1	155.035	3012.57
233.018	4315.84	155.491	3023.05
232.819	4309.67	155.947	3033.39
232.618	4303.46	156.404	3043.83
232.417	4297.28	156.86	3058.35
232.218	4291.14	157.316	3068.89
232.017	4285.03	157.772	3079.43
231.82	4278.88	158.229	3090.03
231.613	4272.42	158.685	3100.67
231.417	4266.5	159.141	3115.4
231.217	4260.36	159.597	3126.15
231.017	4254.26	160.053	3136.77
230.815	4248.1	160.51	3146.93
230.619	4242.26	160.966	3155.15
230.42	4236.17	161.422	3171.44
230.22	4230.05	161.878	3181.77
230.016	4223.95	162.335	3192.13
229.817	4217.7	162.791	3206.49
229.617	4211.43	163.247	3216.89
229.415	4205.1	163.703	3227.29
229.21	4198.85	164.159	3241.76
229.018	4192.79	164.616	3252.27
228.813	4186.55	165.072	3262.74
228.615	4180.28	165.528	3276.77
228.419	4174.33	165.984	3286.8
228.216	4168.05	166.441	3300.94
228.014	4161.87	166.897	3311.02
227.817	4155.7	167.353	3317.5
227.618	4149.67	167.809	3335.36
227.413	4143.48	168.265	3345.5
227.211	4137.27	168.722	3359.82
227.016	4131.19	169.178	3370.07
226.816	4125.24	169.634	3384.36
226.614	4119.18	170.09	3394.52
226.418	4113.31	170.547	3408.42
226.22	4107.41	171.003	3418.23
226.017	4101.32	171.459	3432.03
225.813	4095.26	171.915	3441.85
225.617	4089.43	172.371	3455.85
225.419	4083.56	172.828	3465.78
225.214	4077.46	173.284	3479.82
225.014	4071.56	173.74	3488.87
224.818	4065.49	174.196	3503.84
224.612	4059.2	174.653	3517.94
224.419	4053.39	175.109	3524.8
224.213	4047.16	175.565	3541.48
224.017	4041.16	176.021	3555.21
223.819	4035.13	176.477	3564.66
223.612	4028.83	176.934	3578.35
223.418	4023.11	177.39	3592.1
223.214	4016.88	177.846	3601.86
223.012	4010.87	178.302	3615.67
222.815	4004.87	178.759	3625.48
222.614	3998.92	179.215	3639.34
222.411	3992.91	179.671	3653.26
222.219	3987.16	180.127	3661.82
222.015	3981.03	180.583	3672.42
221.815	3975.12	181.04	3689.99
221.614	3969.16	181.496	3703.48
221.418	3963.48	181.952	3717.06
221.218	3957.55	182.408	3730.68
221.013	3951.56	182.865	3742.46
220.819	3945.9	183.321	3754.51
220.616	3940.28	183.777	3766.51
220.412	3934.44	184.233	3785.48
220.219	3928.8	184.689	3794.74
220.018	3922.99	185.146	3806.7
219.815	3916.92	185.602	3818.25
219.616	3910.87	186.058	3833.87
219.414	3904.82	186.514	3845.53
219.216	3899	186.971	3857.11
219.015	3893	187.427	3874.36
218.82	3887.22	187.883	3884.7
218.615	3881.22	188.339	3896.48
218.42	3875.52	188.795	3908.34
218.216	3869.53	189.252	3924.47
218.016	3863.54	189.708	3936.53
217.82	3857.79	190.164	3948.44
217.616	3851.86	190.62	3967.28
217.414	3845.97	191.077	3975.42
217.214	3840.33	191.533	3986.93
217.017	3834.63	191.989	4002.8
216.816	3828.67	192.445	4014.52
216.615	3823.01	192.901	4026.35
216.417	3817.36	193.358	4042.34
216.215	3811.49	193.814	4054.47
216.019	3806.04	194.27	4066.66
215.817	3800.22	194.726	4083.05
215.619	3794.6	195.183	4095.12
215.419	3788.98	195.639	4106.83
215.219	3783.41	196.095	4124.84
215.013	3777.58	196.551	4134.75
214.816	3771.78	197.007	4146.86
214.618	3765.97	197.464	4159.03
214.42	3760.17	197.92	4175.59
214.215	3754.18	198.376	4188.06
214.017	3748.42	198.832	4200.75
213.814	3742.47	199.289	4213.6
213.619	3736.96	199.745	4233.92
213.415	3731	200.201	4243.4
213.214	3725.25	200.657	4255.95
213.014	3719.46	201.113	4268.54
212.814	3713.72	201.57	4281.36
212.617	3707.99	202.026	4298.56
212.418	3702.36	202.482	4314.72
212.214	3696.67	202.938	4323.77
212.018	3691.14	203.395	4336.47
211.816	3685.53	203.851	4355.12
211.615	3679.88	204.307	4365.03
211.415	3674.2	204.763	4383.4
211.219	3668.82	205.219	4390.98
211.011	3663	205.676	4404.06
210.816	3657.59	206.132	4419.92
210.613	3651.99	206.588	4430.19
210.42	3646.62	207.044	4442.93
210.215	3640.85	207.501	4454.1
210.014	3635.4	207.957	4459.76
209.813	3629.73	214.344	4588.97
209.616	3624.19	214.8	4609.61
209.418	3618.41	215.256	4630.24
209.216	3612.72	215.712	4650.85
209.016	3607.01	216.169	4671.43
208.814	3601.27	216.625	4691.99
208.616	3595.74	217.081	4712.54
208.414	3590.09	217.537	4733.06
208.214	3584.4	217.994	4753.57
208.016	3578.92	218.45	4774.05
207.82	3573.48	218.906	4794.51
207.617	3567.82	219.362	4814.96
207.42	3562.35	219.818	4835.38
207.214	3556.72	220.275	4855.78
207.018	3551.3	220.731	4876.17
206.819	3545.87	221.187	4896.53
206.615	3540.3	221.643	4916.87
206.419	3534.87	222.1	4937.19
206.22	3529.49	222.556	4957.49
206.014	3523.9	223.012	4977.78
205.82	3518.72	223.468	4998.04
205.614	3513.13	223.924	5018.28
205.416	3507.79	224.381	5021.02
205.217	3502.45	224.837	5034.99
205.016	3497.13	225.293	5048.96
204.818	3491.62	225.749	5062.9
204.614	3485.89	226.206	5076.84
204.419	3480.38	226.662	5090.76
204.218	3474.88	227.118	5104.66
204.019	3469.42	227.574	5118.55
203.817	3463.96	228.03	5132.42
203.618	3458.5	228.487	5146.28
203.418	3453.06	228.943	5160.13
203.214	3447.42	229.399	5173.96
203.016	3441.99	229.855	5187.78
202.82	3436.72	230.312	5201.58
202.613	3431.11	230.768	5215.37
202.413	3425.72	231.224	5229.14
202.22	3420.52	231.68	5242.9
202.019	3415.12	232.136	5256.64
201.818	3409.78	232.593	5270.37
201.615	3404.4	233.049	5284.08
201.417	3399.05	233.505	5297.78
201.211	3393.71	233.961	5311.46
201.016	3388.52	234.418	5325.13
200.819	3383.19	234.874	5338.79
200.619	3378.12	235.33	5352.43
200.416	3372.84	235.786	5366.06
200.219	3367.74	236.242	5379.67
200.017	3362.44	236.699	5393.27
199.816	3356.96	237.155	5406.85
199.615	3351.49	237.611	5420.41
199.419	3346.24	238.067	5429.76
199.22	3340.81	238.524	5439.03
199.016	3335.42	238.98	5458.04
198.819	3330.18	239.436	5474.2
198.616	3324.78	239.892	5490.36
198.413	3319.41	240.348	5506.52
198.215	3314.23	240.805	5518.64
198.013	3308.85	241.261	5534.8
197.816	3303.65	241.717	5550.96
197.618	3298.45	242.173	5562.38
197.413	3293.14	242.63	5579.24
197.22	3287.96	243.086	5595.4
197.015	3282.62	243.542	5611.56
196.82	3277.66	243.998	5627.72
196.618	3272.34	244.454	5643.88
196.419	3267.22	244.911	5652.43
196.219	3262.1	245.367	5672.16
196.013	3256.87	245.823	5688.32
195.814	3251.8	246.279	5704.48
195.618	3246.72	246.736	5720.64
195.416	3241.65	247.192	5732.76
195.216	3236.58	247.648	5748.92
195.014	3231.51	248.104	5765.08
194.818	3226.3	248.56	5781.24
194.614	3220.91	249.017	5797.4
194.415	3215.74	249.473	5813.56
194.213	3210.55	249.929	5829.72
194.018	3205.36	250.385	5845.88
193.818	3200.2	250.842	5855.34
193.615	3194.86	251.298	5874.16
193.416	3189.7	251.754	5890.32
193.213	3184.55	252.21	5906.48
193.015	3179.4	252.666	5922.64
192.817	3174.27	253.123	5938.8
192.615	3169.17	253.579	5954.96
192.419	3164.24	254.035	5971.12
192.216	3159.14	254.491	5987.28
192.015	3154.03	254.948	6003.44
191.817	3148.98	255.404	6019.6
191.614	3143.88	255.86	6035.76
191.419	3139.02	256.316	6051.92
191.217	3133.93	256.772	6065.45
191.014	3128.89	257.229	6084.24
190.817	3124.02	257.685	6100.4
190.618	3119.17	258.141	6113.59
190.417	3114.17	258.597	6130.52
190.213	3109.2	259.054	6147.74
190.017	3104.39	259.51	6164.72
189.815	3099.21	259.966	6179.94
189.613	3094.03	260.422	6196.61
189.418	3089.07	260.878	6217.56
189.217	3083.94	261.335	6227.31
189.02	3079	261.791	6249.88
188.82	3073.93	262.247	6261.55
188.617	3068.83	262.703	6282.2
188.418	3063.9	263.159	6293.85
188.217	3058.8	263.616	6309.4
188.019	3053.88	264.072	6330.68
187.814	3048.82	264.528	6341.72
187.619	3043.94	264.984	6357.25
187.413	3038.92	265.441	6379.16
187.216	3034.05	265.897	6391.28
187.016	3029.21	266.353	6407.44
186.819	3024.33	266.809	6423.6
186.615	3019.34	267.265	6433.02
186.417	3014.51	267.722	6449.16
186.216	3009.69	268.178	6468.04
186.016	3004.88	268.634	6479.16
185.818	3000.07	269.09	6492.12
185.617	2995.31	269.547	6505.9
185.417	2990.5	270.003	6519.03
185.214	2985.74	270.459	6533.6
185.015	2980.99	270.915	6543.91
184.817	2976.08	271.371	6557.57
184.617	2971.19	271.828	6567.56
184.419	2966.29	272.284	6579.84
184.22	2961.41	272.74	6592.21
184.015	2956.35	273.196	6603.56
183.815	2951.46	273.653	6611.54
183.619	2946.66	274.109	6620.9
183.416	2941.79	274.565	6632.21
183.218	2936.98	275.021	6640.44
183.012	2932	275.477	6645.33
182.818	2927.37	275.934	6654.08
182.617	2922.57	277.901	6755.13
182.413	2917.78	278.9	6780.3
182.216	2912.99	279.902	6797.76
182.014	2908.19	280.903	6814.96
181.818	2903.6	281.902	6832.48
181.612	2898.83	282.903	6850.7
181.418	2894.22	283.904	6869.22
181.217	2889.49	284.904	6888.33
181.015	2884.74	285.903	6908.31
180.817	2880.17	286.904	6925.13
180.619	2875.5	287.905	6919.48
180.417	2870.83	288.901	6915.74
180.219	2866.35	289.907	6925.32
180.016	2861.67	290.9	6941.73
179.815	2856.85	291.901	6959.43
179.619	2852.24	292.902	6975.89
179.413	2847.24	293.901	6990
179.217	2842.58
179.016	2837.81
178.82	2833.19
178.614	2828.43
178.417	2823.81
178.22	2819.19
178.017	2814.45
177.815	2809.69
177.614	2805.12
177.416	2800.54
177.218	2795.96
177.016	2791.43
176.819	2786.89
176.618	2782.35
176.413	2777.69
176.214	2773.3
176.014	2768.8
175.818	2764.45
175.618	2759.96
175.415	2755.46
175.213	2750.98
175.017	2746.69
174.814	2741.93
174.615	2737.36
174.418	2732.78
174.218	2728.18
174.018	2723.61
173.82	2719.08
173.612	2714.39
173.418	2710.01
173.216	2705.49
173.017	2700.97
172.817	2696.46
172.616	2691.99
172.413	2687.54
172.217	2683.18
172.016	2678.71
171.817	2674.4
171.617	2669.96
171.419	2665.69
171.217	2661.27
171.016	2656.84
170.812	2652.56
170.619	2648.34
170.417	2644.12
170.219	2639.88
170.014	2635.48
169.82	2631.14
169.618	2626.64
169.417	2622.13
169.219	2617.81
169.012	2613.2
168.817	2608.88
168.619	2604.59
168.418	2600.16
168.219	2595.88
168.015	2591.47
167.817	2587.2
167.614	2582.8
167.419	2578.68
167.216	2574.32
167.019	2570.25
166.815	2565.89
166.617	2561.66
166.417	2557.44
166.213	2553.23
166.013	2549.04
165.819	2544.98
165.617	2540.8
165.416	2536.67
165.218	2532.61
165.015	2528.46
164.817	2524.16
164.618	2519.86
164.418	2515.63
164.22	2511.39
164.02	2507.16
163.817	2502.92
163.617	2498.69
163.418	2494.48
163.217	2490.27
163.017	2486.09
162.818	2482.03
162.618	2477.84
162.419	2473.78
162.215	2469.63
162.013	2465.5
161.815	2461.48
161.619	2457.47
161.414	2453.34
161.218	2449.35
161.017	2445.35
160.82	2441.36
160.62	2437.39
160.417	2433.45
160.218	2429.49
160.018	2425.54
159.815	2421.34
159.619	2417.26
159.417	2413.07
159.214	2408.91
159.017	2404.88
158.82	2400.88
158.619	2396.72
158.417	2392.71
158.216	2388.7
158.019	2384.7
157.815	2380.58
157.616	2376.6
157.417	2372.62
157.215	2368.65
157.019	2364.8
156.818	2360.86
156.618	2356.93
156.416	2352.99
156.219	2349.19
156.016	2345.29
155.813	2341.37
155.618	2337.61
155.415	2333.7
155.218	2329.93
155.018	2326.16
154.818	2322.17
154.618	2318.2
154.419	2314.22
154.217	2310.23
154.019	2306.26
153.816	2302.3
153.614	2298.33
153.419	2294.47
153.216	2290.56
153.019	2286.74
152.818	2282.81
152.613	2278.88
152.416	2275.09
152.214	2271.31
152.018	2267.54
151.82	2263.77
151.615	2259.89
151.419	2256.26
151.219	2252.5
151.017	2248.74
150.816	2245
150.617	2241.27
150.42	2237.66
150.218	2233.94
150.014	2230.25
149.817	2226.42
149.619	2222.58
149.417	2218.67
149.218	2214.88
149.016	2211.13
148.818	2207.34
148.618	2203.5
148.418	2199.74
148.218	2195.97
148.018	2192.19
147.816	2188.44
147.614	2184.74
147.418	2181.07
147.216	2177.34
147.016	2173.74
146.815	2170.04
146.617	2166.43
146.418	2162.81
146.219	2159.23
146.019	2155.65
145.815	2151.99
145.615	2148.41
145.412	2144.84
145.215	2141.32
145.015	2137.78
144.819	2134.13
144.617	2130.37
144.415	2126.63
144.214	2122.84
144.016	2119.27
143.814	2115.55
143.617	2111.93
143.414	2108.27
143.217	2104.66
143.017	2101.07
142.817	2097.48
142.618	2093.91
142.418	2090.33
142.219	2086.79
142.013	2083.13
141.817	2079.69
141.62	2076.24
141.418	2072.69
141.215	2069.18
141.017	2065.77
140.816	2062.24
140.619	2058.82
140.414	2055.31
140.214	2051.9
140.017	2048.52
139.816	2044.92
139.615	2041.36
139.414	2037.76
139.216	2034.18
139.016	2030.59
138.819	2027.12
138.616	2023.56
138.42	2020.11
138.219	2016.56
138.02	2013.12
137.815	2009.59
137.617	2006.15
137.418	2002.74
137.214	1999.22
137.015	1995.8
136.816	1992.38
136.619	1989.08
136.418	1985.66
136.217	1982.29
136.019	1978.97
135.816	1975.62
135.615	1972.24
135.416	1968.97
135.216	1965.71
135.019	1962.46
134.814	1958.89
134.615	1955.47
134.419	1952.03
134.22	1948.58
134.019	1945.14
133.817	1941.69
133.618	1938.28
133.416	1934.84
133.214	1931.43
133.015	1928.13
132.816	1924.72
132.617	1921.45
132.416	1918.05
132.217	1914.76
132.016	1911.51
131.819	1908.18
131.617	1904.92
131.417	1901.66
131.219	1898.38
131.016	1895.12
130.82	1891.97
130.618	1888.72
130.42	1885.55
130.217	1882.31
130.018	1879.19
129.814	1875.76
129.617	1872.44
129.415	1869.02
129.217	1865.71
129.019	1862.41
128.82	1859.09
128.619	1855.79
128.414	1852.39
128.216	1849.08
128.012	1845.83
127.815	1842.64
127.619	1839.45
127.415	1836.17
127.217	1833
127.019	1829.84
126.815	1826.58
126.614	1823.39
126.417	1820.23
126.213	1817.08
126.017	1814.03
125.815	1810.87
125.619	1807.85
125.416	1804.71
125.219	1801.67
125.014	1798.54
124.816	1795.31
124.615	1791.99
124.418	1788.78
124.219	1785.59
124.015	1782.29
123.814	1779.09
123.618	1775.88
123.415	1772.71
123.216	1769.54
123.017	1766.46
122.817	1763.3
122.614	1760.14
122.417	1757.08
122.219	1754.04
122.017	1750.87
121.817	1747.81
121.615	1744.71
121.412	1741.64
121.218	1738.7
121.016	1735.64
120.814	1732.62
120.616	1729.68
120.419	1726.75
120.217	1723.75
120.018	1720.82
119.815	1717.74
119.615	1714.65
119.418	1711.64
119.219	1708.64
119.017	1705.55
118.813	1702.45
118.615	1699.47
118.415	1696.47
118.215	1693.5
118.015	1690.55
117.819	1687.58
117.618	1684.52
117.416	1681.48
117.217	1678.51
117.014	1675.48
116.817	1672.54
116.616	1669.63
116.416	1666.66
116.218	1663.7
116.015	1660.77
115.814	1657.76
115.62	1654.86
115.416	1651.86
115.218	1648.96
115.015	1645.95
114.816	1643.04
114.617	1640.15
114.417	1637.26
114.217	1634.36
114.017	1631.47
113.815	1628.5
113.617	1625.63
113.419	1622.77
113.216	1619.82
113.016	1616.94
112.817	1614.09
112.617	1611.24
112.418	1608.38
112.215	1605.55
112.02	1602.79
111.817	1599.85
111.619	1597.02
111.414	1594.11
111.218	1591.27
111.02	1588.45
110.817	1585.64
110.616	1582.83
110.414	1580.03
110.218	1577.33
110.016	1574.53
109.818	1571.75
109.617	1568.87
109.415	1566.08
109.217	1563.31
109.019	1560.55
108.816	1557.82
108.616	1555.06
108.419	1552.39
108.216	1549.64
108.014	1546.93
107.817	1544.19
107.619	1541.47
107.419	1538.74
107.214	1535.94
107.015	1533.24
106.814	1530.54
106.617	1527.93
106.417	1525.25
106.214	1522.56
106.019	1519.96
105.818	1517.27
105.614	1514.51
105.415	1511.83
105.214	1509.18
105.019	1506.62
104.82	1504.01
104.618	1501.4
104.418	1498.89
104.214	1496.29
104.019	1493.8
103.819	1491.19
103.614	1488.52
103.416	1485.96
103.217	1483.42
103.016	1480.82
102.815	1478.25
102.617	1475.76
102.415	1473.21
102.216	1470.74
102.018	1468.26
101.819	1465.73
101.618	1463.18
101.418	1460.67
101.217	1458.14
101.013	1455.64
100.817	1453.21
100.619	1450.82
100.42	1448.42
100.217	1445.99
100.016	1443.61
99.8155	1441.17
99.6152	1438.74
99.4144	1436.32
99.2172	1433.98
99.0166	1431.69
98.8149	1429.32
98.6191	1427.02
98.4185	1424.69
98.2185	1422.42
98.0171	1420.12
97.8154	1417.76
97.6133	1415.41
97.4182	1413.16
97.2195	1410.9
97.0178	1408.58
96.8194	1406.31
96.6197	1404.08
96.4194	1401.84
96.2172	1399.63
96.016	1397.41
95.8196	1395.2
95.6173	1392.92
95.4144	1390.63
95.2177	1388.46
95.0177	1386.28
94.814	1384.02
94.6185	1381.9
94.4158	1379.73
94.2139	1377.56
94.0184	1375.48
93.8167	1373.26
93.6197	1371.14
93.4142	1368.94
93.2165	1366.79
93.0161	1364.66
92.8154	1362.54
92.6147	1360.44
92.4161	1358.42
92.2171	1356.32
92.0185	1354.29
91.8146	1352.12
91.6182	1350.07
91.4199	1348
91.2195	1345.91
91.0193	1343.84
90.8193	1341.78
90.6183	1339.73
90.4147	1337.69
90.2164	1335.7
90.0191	1333.74
89.8195	1331.7
89.6139	1329.6
89.4196	1327.64
89.2193	1325.63
89.0189	1323.63
88.8171	1321.64
88.6178	1319.7
88.4142	1317.72
88.2151	1315.81
88.0141	1313.91
87.8194	1312.11
87.6199	1310.18
87.416	1308.25
87.2166	1306.3
87.0186	1304.39
86.8198	1302.5
86.615	1300.57
86.4148	1298.7
86.2188	1296.88
86.0173	1295.02
85.8154	1293.1
85.6158	1291.21
85.4192	1289.35
85.2145	1287.46
85.0199	1285.68
84.8153	1283.78
84.6145	1281.97
84.4196	1280.21
84.2169	1278.37
84.0147	1276.56
83.8179	1274.74
83.6199	1272.96
83.4143	1271.1
83.2151	1269.3
83.0138	1267.5
82.8131	1265.72
82.6171	1264
82.4151	1262.23
82.2175	1260.51
82.0174	1258.81
81.8195	1257.05
81.6151	1255.25
81.4187	1253.55
81.2056	1251.68
81.0175	1250.01
80.8198	1248.33
80.6184	1246.62
80.4186	1244.95
80.2176	1243.27
80.0179	1241.59
79.8178	1239.84
79.6173	1238.12
79.4146	1236.37
79.2186	1234.69
79.0148	1233
78.8171	1231.36
78.6164	1229.73
78.4153	1228.08
78.2197	1226.47
78.0165	1224.93
77.8197	1223.41
77.6159	1221.81
77.418	1220.18
77.2144	1218.53
77.014	1216.92
76.8191	1215.38
76.6168	1216.62
76.4135	1214.85
76.2169	1213.14
76.0191	1211.46
75.8154	1209.67
75.6176	1207.94
75.4157	1206.15
75.2156	1204.44
75.0157	1202.73
74.8185	1201.08
74.6166	1199.36
74.415	1197.55
74.2179	1195.86
74.014	1194.12
73.8157	1192.35
73.619	1190.56
73.4146	1188.76
73.2149	1187.01
73.0125	1185.27
72.8176	1183.58
72.6146	1181.81
72.4162	1180.1
72.2174	1178.4
72.0171	1176.67
71.8192	1174.87
71.6147	1173
71.4185	1171.31
71.2162	1169.51
71.0141	1167.68
70.8172	1165.92
70.6188	1164.15
70.4189	1162.37
70.2172	1160.59
70.0172	1158.83
69.8161	1156.98
69.614	1155.14
69.4178	1153.33
69.2141	1151.47
69.0131	1149.65
68.8154	1147.88
68.6187	1146.07
68.4151	1144.24
68.2149	1142.4
68.0163	1140.62
67.818	1138.8
67.6153	1136.91
67.4171	1135.03
67.2165	1133.17
67.0152	1131.34
66.8191	1129.56
66.6157	1127.68
66.4189	1125.89
66.2196	1124.08
66.0188	1122.23
65.8194	1120.35
65.6132	1118.34
65.4195	1116.49
65.2188	1114.57
65.0136	1112.69
64.8158	1110.85
64.6155	1109.03
64.4167	1107.19
64.2154	1105.31
64.0179	1103.5
63.8147	1101.56
63.6188	1099.7
63.4146	1097.77
63.2143	1095.9
63.0142	1094
62.8198	1092.19
62.6161	1090.31
62.4188	1088.48
62.2121	1086.55
62.0179	1084.77
61.8185	1082.82
61.6174	1080.85
61.4168	1078.89
61.2191	1077
61.0188	1075.08
60.8199	1073.2
60.6191	1071.31
60.4166	1069.38
60.2193	1067.55
60.013	1065.64
59.8164	1063.71
59.6179	1061.82
59.4178	1059.89
59.2165	1057.97
59.0122	1055.96
58.814	1054.04
58.6179	1052.15
58.4167	1050.11
58.2134	1048.19
58.0172	1046.38
57.8143	1044.38
57.6186	1042.46
57.4143	1040.46
57.2145	1038.53
57.0151	1036.57
56.8197	1034.71
56.6175	1032.75
56.419	1030.89
56.2183	1029.02
56.0166	1027.14
55.8169	1025.18
55.6161	1023.19
55.4119	1021.13
55.215	1019.17
55.0143	1017.24
54.8136	1015.31
54.6189	1013.44
54.4152	1011.49
54.2163	1009.64
54.0158	1007.57
53.8163	1005.58
53.6153	1003.59
53.4137	1001.62
53.2154	999.666
53.0179	997.71
52.8125	995.763
52.6164	993.891
52.4175	991.993
52.2181	990.123
52.0157	988.21
51.8141	986.174
51.6184	984.223
51.412	982.162
51.2124	980.199
51.0186	978.289
50.8133	976.306
50.6135	974.357
50.4113	972.405
50.2168	970.528
50.0131	968.557
49.8133	966.583
49.6134	964.589
49.4199	962.679
49.2147	960.665
49.0137	958.505
48.8179	956.507
48.6119	954.435
48.4127	952.448
48.2118	950.475
48.0169	948.544
47.8169	946.475
47.6161	944.448
47.4199	942.548
47.2143	940.457
47.0126	938.452
46.8168	936.463
46.6199	934.482
46.4191	932.497
46.2133	930.49
46.0163	928.531
45.8117	926.396
45.6189	924.438
45.4111	922.387
45.211	920.397
45.0104	918.392
44.8175	916.447
44.6174	914.372
44.4185	912.274
44.213	910.242
44.0173	908.286
43.8156	906.013
43.6129	903.93
43.4133	901.943
43.2124	899.841
43.0058	897.776
42.8182	895.32
42.6177	892.792
42.4132	890.747
42.2191	888.818
42.0129	886.762
41.8086	884.684
41.6105	882.709
41.4096	880.712
41.2182	878.788
41.0121	876.768
40.8114	874.708
40.6092	872.623
40.4169	870.665
40.2184	868.602
40.0091	866.244
39.8142	864.256
39.6132	862.187
39.4114	860.052
39.2198	858.12
39.0132	855.947
38.812	853.672
38.617	851.659
38.4103	849.527
38.2105	847.494
38.0123	845.447
37.8155	843.407
37.6119	841.105
37.4096	838.951
37.2135	836.954
37.0156	834.917
36.8114	832.757
36.6119	830.677
36.413	828.55
36.2132	826.478
36.0191	824.504
35.8179	822.39
35.617	820.221
35.4122	818.047
35.2141	815.992
35.014	813.919
34.8056	811.711
34.6116	809.687
34.4134	807.634
34.2133	805.586
34.0174	803.659
33.816	801.483
33.6125	799.324
33.4169	797.307
33.2149	795.23
33.0159	793.149
32.8059	790.935
32.6083	788.878
32.407	786.802
32.2183	784.896
32.0079	782.786
31.8189	780.795
31.6114	778.817
31.4102	776.954
31.2146	774.887
31.0046	772.751
30.8022	770.638
30.6106	768.54
30.4195	766.332
30.2092	764.074
30.0141	762.053
29.8044	759.951
29.6026	757.895
29.4036	755.835
29.2054	753.731
29.0164	751.818
28.8151	749.731
28.6048	747.587
28.4125	745.682
28.2182	743.675
28.0007	741.483
27.8021	739.464
27.6063	737.51
27.4083	735.492
27.2162	733.398
27.0064	731.185
26.8138	729.245
26.6017	727.094
26.4047	725.208
26.2128	723.235
26.002	721.193
25.8128	719.284
25.6153	717.369
25.4085	715.359
25.2071	713.363
24.9973	711.3
24.8058	709.482
24.6168	707.672
24.4033	705.583
24.2147	703.707
23.995	701.571
23.8032	699.765
23.6068	697.876
23.3978	695.942
23.2182	694.447
23.0127	694.684
22.8034	693.91
22.5934	692.183
22.415	690.538
22.1937	688.49
22.0053	686.714
21.815	684.972
21.5984	682.857
21.4035	681.15
21.2052	679.399
21.0067	677.618
20.818	675.89
20.6011	674.121
20.405	672.332
20.2196	670.872
20.0081	669.084
19.8055	667.318
19.5875	665.601
19.4061	664.162
19.1944	662.461
19.0058	661.093
18.7897	659.418
18.5919	658.015
18.4001	656.655
18.2181	655.218
17.9975	653.658
17.8133	652.356
17.6106	651.031
17.4122	649.695
17.2052	648.373
17.0099	647.067
16.8004	645.795
16.608	644.561
16.3929	643.335
16.1863	642.132
16.0146	641.181
15.8072	640.033
14.984	635.976
14.812	635.218
14.5955	634.269
14.4085	633.396
14.2174	632.622
13.9986	631.78
13.7994	631.005
13.6135	630.428
13.3894	629.79
13.2074	629.288
12.9848	628.724
12.8121	628.302
12.61	627.83
12.3982	627.45
12.1882	627.083
11.849	626.6
11.782	626.536
11.6101	626.348
11.3979	626.187
11.2015	626.062
10.9946	625.983
10.804	625.955
10.5972	625.971
10.406	626.032
10.2077	626.128
10.0094	626.261
9.8117	626.434
9.6045	626.658
9.3933	626.953
9.2017	627.244
9.0135	627.584
8.8095	627.998
8.6169	628.39
8.4123	628.876
8.2097	629.369
7.9996	629.905
7.7956	630.491
7.603	631.097
7.3965	631.725
7.2043	632.378
7.016	633.03
6.8009	633.779
6.6004	634.543
6.4148	635.237
6.2126	636.054
6.0185	636.857
5.7233	638.027
5.6072	638.554
5.4198	639.368
5.1964	640.297
5.0159	641.144
4.8186	642.033
4.6055	643.639
4.401	645.068
4.2005	645.992
4.003	646.953
3.8059	647.858
3.6118	648.735
3.4151	649.623
3.1961	650.623
3.0115	651.564
2.808	652.521
2.6077	653.47
2.4097	654.407
2.2122	655.484
2.0132	656.354
1.8187	658.012
1.6192	659.152

## Sheet: Fig. 3
	Fig. 3a										Fig. 3b						Fig. 3c													Fig. 3d
																	Temp	1.26°Twisted graphene	Temp	BaMnSb2	Temp	PbTaSe2	Temp	LAO-STO 111	Temp	LAO-STO 112
											angle	NLHE (a.u.)	angle	Fit			0.474	48.8	101	1.7	0	145.7	1.37	0.95602	3.0405	5.12234				-110	0.00817	0.0135	0.00817	0.0135
	Current	S-D A-B ampl	S-D A-B phase	Current	D-S B-A ampl	D-S B-A phase					0	0.03577	0	0			9.02	43.1	102	1.9	2.27	138.6	2.85	0.96154	3.80322	5.01601				-111	0.11597	0.12097	0.23667	0.12097
	8e-08	1.99024e-07	-95.0955	8e-08	1.55082e-07	86.2392					22.5	0.36084	5	0.01053			19.5	31.5	103	1.9	7.58	119.3	3.91	1.17188	4.80318	4.77788				-112	25.9573	10.9801	65.5033	10.3485
	1e-07	3.25457e-07	-93.5793	1e-07	2.74527e-07	81.4055					67.5	0.22255	10	0.02141			29.5	20.1	105	1.9	10.6	105.2	4.8	1.38889	5.80144	4.58895				-113	8.20304	2.20995	21.4967	4.47462
	1.2e-07	4.83558e-07	-95.6407	1.2e-07	4.61871e-07	83.7555					90	0.99989	15	0.03301			39.9	13.5	107	2	12.9	90.55	5.78	1.63265	6.80303	4.43295				-114	5.11265	1.79146	10.4867	2.28058
	1.4e-07	7.05689e-07	-94.9359	1.4e-07	6.56907e-07	85.2799					135	0.2655	20	0.04577			49.7	9.34	107	2.2	16.7	72.26	8.82	1.88235	7.80296	4.22495				-100	0.14373	0.38799	0.29333	0.38799
	1.6e-07	9.93416e-07	-92.9375	1.6e-07	8.8993e-07	86.2645					157.5	0.05968	25	0.06021			59.5	6.92	109	2.3	17.4	67.03	10.1	1.74564	8.80145	4.2663
	1.8e-07	1.31388e-06	-93.1586	1.8e-07	1.16511e-06	85.8276					180	0.03612	30	0.077			69.2	5.99	110	2.3	18.2	62.17	10.9	1.85676	9.80333	4.0129
	2e-07	1.64941e-06	-93.6174	2e-07	1.46264e-06	84.5812					247.5	-0.29974	35	0.09702			79.9	4.76	111	2.5	20.5	50.87	12	1.69014	10.8002	3.93282
	2.2e-07	2.00647e-06	-93.7501	2.2e-07	1.82171e-06	85.2228					270	-1.08681	40	0.12145					112	2.5	22.7	42.68	14.7	1.01351	11.8021	3.67696
	2.4e-07	2.38926e-06	-93.6665	2.4e-07	2.18304e-06	85.3913					315	-0.31727	45	0.15194					113	2.5	25.8	33.22	20	0.43478	12.8006	3.65575
	2.6e-07	2.82013e-06	-93.805	2.6e-07	2.61658e-06	85.4266					337.5	-0.06388	50	0.19078					115	2.6	28.8	25.85	25	0.18182	13.8009	3.44636
	2.8e-07	3.31908e-06	-93.8265	2.8e-07	3.06262e-06	85.137					360	-0.03577	55	0.24117					117	3	31.1	21.15	30.2	-0.1004	14.8027	3.2641
	3e-07	3.86647e-06	-93.4677	3e-07	3.53252e-06	84.8432							60	0.30747					118	3.2	32.6	18.66			15.8029	3.10471
	3.2e-07	4.42486e-06	-93.5959	3.2e-07	4.04035e-06	84.9755							65	0.3952					120	3.2	34.1	16.46			16.8032	2.92013
	3.4e-07	5.02065e-06	-93.6425	3.4e-07	4.57149e-06	85.0829							70	0.50994					121	3.3	37.1	12.81			17.8017	2.74215
	3.6e-07	5.64033e-06	-93.9668	3.6e-07	5.16269e-06	85.1549							75	0.65299					122	3.3	37.9	12.19			18.8002	2.56324
	3.8e-07	6.29612e-06	-93.9683	3.8e-07	5.77042e-06	85.1995							80	0.81134					124	3.3	40.2	10.48			19.8021	2.38879
	4e-07	6.9991e-06	-93.6506	4e-07	6.379e-06	85.1019							85	0.94571					126	3.3	40.9	9.972			20.8023	2.47747
	4.2e-07	7.71795e-06	-93.5552	4.2e-07	7.03027e-06	85.0818							90	1					126	3.5	43.2	8.579			21.8009	2.40222
	4.4e-07	8.46918e-06	-93.5468	4.4e-07	7.69715e-06	85.0403							95	0.9457					127	3.6	44.7	7.568			22.8011	2.24312
	4.6e-07	9.25773e-06	-93.6804	4.6e-07	8.4133e-06	84.855							100	0.81133					129	3.9	47	6.35			23.803	2.16352
	4.8e-07	1.00675e-05	-93.7156	4.8e-07	9.16937e-06	85.0301							105	0.65298					131	3.9	50	5.068			24.8032	2.14391
	5e-07	1.09177e-05	-93.7356	5e-07	9.93209e-06	85.0573							110	0.50993					132	4.1	52.3	4.252			25.8001	1.9088
													115	0.3952					134	4.2	54.5	3.751			26.8003	1.94826
													120	0.30746					135	4.2	59.1	2.994			27.8022	1.91586
													125	0.24116					136	4.2	63.6	2.39			28.8024	1.80786
													130	0.19077					138	4.3	65.9	2.108			29.8026	1.70925
													135	0.15194					139	4.3	69.7	1.683			30.8011	1.63929
													140	0.12145					140	4.5	73.5	1.343			31.8014	1.57859
													145	0.09702					142	4.6	77.3	1.127			32.8032	1.56749
													150	0.077					143	4.8	80.3	0.9695			33.8001	1.50795
													155	0.06021					143	4.9	82.6	0.8771			34.802	1.45963
													160	0.04577					145	5.2	87.1	0.7178			35.8022	1.47151
													165	0.03301					146	5.4	88.6	0.6659			36.8008	1.34627
													170	0.02141					147	5.4	90.2	0.6176			37.801	1.32282
													175	0.01053					151	5.8	93.9	0.4929			38.8045	1.36255
													180	-8.81569e-07					151	5.9	97.7	0.4034			39.8031	1.31653
													185	-0.01053					154	6.2	102	0.3385			40.8016	1.26941
													190	-0.02141					155	6.4	103	0.314			41.8018	1.30103
													195	-0.03301					157	6.7	105	0.2635			42.802	1.25256
													200	-0.04577					157	6.8	111	0.2267			43.8006	1.27657
													205	-0.06021					158	7	115	0.181			44.8008	1.24141
													210	-0.077					160	7.1	117	0.1637			45.801	1.29826
													215	-0.09702					161	7.2	124	0.1482			46.8029	1.26098
													220	-0.12145					163	7.7	127	0.1409			47.8031	1.16094
													225	-0.15194					165	7.8	133	0.1275			48.8033	1.25836
													230	-0.19078					166	8.1	135	0.1244			49.8019	1.15941
													235	-0.24117					168	8.3	142	0.1126			50.8021	1.15255
													240	-0.30747					168	8.4	145	0.1098			51.8023	1.01639
													245	-0.39521					169	8.6	152	0.1019			52.8025	1.00168
													250	-0.50995					171	9	158	0.09697			53.8011	1.05012
													255	-0.653					173	9.1	165	0.09228			54.8013	1.02058
													260	-0.81136					174	9.3	173	0.08352			55.8032	1.10008
													265	-0.94572					175	9.4	177	0.07946			56.8	0.98719
													270	-1					176	9.7	182	0.0756			57.8002	0.98189
													275	-0.94569					177	9.9	189	0.07378			58.8021	0.96739
													280	-0.81132					179	10	191	0.07379			59.8023	0.94321
													285	-0.65296					179	10	192	0.07379			60.8009	0.91934
													290	-0.50991					181	10	199	0.07201			61.8011	0.8896
													295	-0.39519					182	11	205	0.07026			62.8013	0.82525
													300	-0.30745					182	11	213	0.06856			63.8015	0.75941
													305	-0.24116					184	11	215	0.06857			64.8016	0.71793
													310	-0.19077					185	11	216	0.06858			65.8028	0.67504
													315	-0.15194					186	11	223	0.06862			66.8024	0.72402
													320	-0.12145					188	11	229	0.06865			67.802	0.65198
													325	-0.09702					188	12	236	0.06699			68.8016	0.64143
													330	-0.077					190	12	244	0.06537			69.8012	0.64836
													335	-0.06021					190	12	246	0.06539			70.8008	0.72234
													340	-0.04577					192	12	254	0.06381			71.8003	0.74332
													345	-0.03301					193	12	261	0.06385			72.8016	0.7856
													350	-0.02141					194	12	269	0.06076			73.8029	0.84621
													355	-0.01053					196	12	277	0.05782			74.8024	0.94583
													360	1.76314e-06					197	12	281	0.05641			75.8004	0.97539
																			199	13	286	0.05503			76.8016	0.9864
																			199	13	292	0.0537			77.8012	1.01095
																			201	13	294	0.05371			78.8025	1.01798
																			201	13					79.8004	1.05275
																			203	13					80.8033	1.05581
																			205	13					81.8012	1.03918
																			208	13					82.8008	1.02123
																			211	13					84.8016	1.08984
																			212	13					85.8029	0.98619
																			215	13					86.8008	0.89808
																			216	13					87.8004	0.83043
																			218	13					88.8017	0.75857
																			218	13					89.8029	0.57178
																			220	12					90.8025	0.48333
																			221	12					91.8004	0.41624
																			222	12					92.8	0.23367
																			224	12					95.8021	0.2365
																			225	12					96.8	0.2715
																			227	12					97.8046	0.50629
																			229	12					98.8009	0.58673
																			231	11					99.8021	0.78012
																			232	11					100.8	0.87523
																			232	11					101.801	1.04257
																			234	11					102.803	1.09267
																			235	11					103.8	1.24364
																			235	10					104.8	1.31484
																			237	10					105.801	1.42287
																			238	10					106.803	1.47379
																			238	10					107.8	1.51283
																			240	9.7					108.8	1.67955
																			241	9.6					109.801	1.69411
																			243	9.6					110.803	1.8585
																			244	9.4					111.802	1.85729
																			246	9.3					112.8	1.88577
																			246	9.1					113.803	1.95213
																			248	8.8					114.803	2.0728
																			249	8.7					115.802	2.12122
																			250	8.6					116.8	2.11802
																			251	8.3					117.801	2.25615
																			253	8.3					118.801	2.2433
																			254	8.1					119.802	2.25465
																			256	8					120.802	2.26376
																			257	7.7					121.801	2.35025
																			258	7.4					122.803	2.37109
																			260	7.1					123.802	2.41377
																			262	7					124.8	2.48372
																			264	6.7					125.803	2.51971
																			265	6.4					126.801	2.49572
																			267	6.1					127.801	2.49658
																			268	5.9					128.802	2.56559
																			268	5.7					129.801	2.55119
																			270	5.4					130.801	2.50302
																			271	5.2					131.801	2.56847
																			272	5.1					132.802	2.57177
																			274	4.9					133.801	2.65008
																			275	4.8					134.801	2.66615
																			276	4.5					135.802	2.62843
																			277	4.2					136.802	2.70964
																			279	3.9					137.801	2.68874
																			280	3.8					138.803	2.71019
																			282	3.5					139.802	2.67635
																			283	3.3					140.8	2.68753
																			285	3.2					141.803	2.73578
																			285	3					142.801	2.81564
																			287	2.9					143.801	2.74132
																			288	2.8					144.8	2.8133
																			290	2.6					145.802	2.82409
																			290	2.5					146.803	2.8412
																			292	2.3					147.802	2.78817
																			293	2.2					148.8	2.87672
																			295	2					149.803	2.78343
																			296	1.9					150.801	2.81573
																			299	1.9					151.801	2.91202
																			299	1.9					152.802	2.90903
																									153.803	2.83272
																									154.803	2.92865
																									155.802	2.94042
																									156.8	2.94385
																									157.803	2.87278
																									158.801	2.97056
																									159.802	2.96
																									160.802	2.95541
																									161.802	3.04106
																									162.803	2.98289
																									163.802	3.01836
																									164.8	3.05217
																									165.802	3.10536
																									166.801	3.02906
																									167.801	3.10545
																									168.8	3.21927
																									169.803	3.21158
																									170.801	3.32155
																									171.802	3.30118
																									172.802	3.28337
																									173.803	3.28212
																									174.803	3.24915
																									175.802	3.18946
																									176.8	3.20823
																									177.803	3.31018
																									178.801	3.4324
																									179.801	3.52939
																									180.802	3.67466
																									181.802	3.81051
																									182.803	5.72486
																									183.802	4.19536
																									184.8	4.40387
																									185.803	4.66498
																									186.801	4.80643
																									187.801	5.11164
																									188.802	5.44102
																									189.802	5.77061
																									190.803	6.01985
																									191.803	6.37042
																									192.8	6.64346
																									193.803	6.91578
																									194.801	7.15808
																									195.803	7.38847
																									196.802	7.54089
																									197.802	7.72364
																									198.803	7.88712
																									199.801	8.0226
																									200.802	8.17349
																									201.802	8.33008
																									202.803	8.46505
																									203.803	8.61407
																									204.8	8.74526
																									205.8	8.89847
																									206.801	9.06312
																									207.803	9.22221
																									208.802	9.3662
																									209.8	9.48695
																									210.803	9.65455
																									211.801	9.75282
																									212.8	9.88761
																									213.802	10.021
																									214.801	10.2091
																									215.801	10.3353
																									216.802	10.5683
																									217.8	10.7642
																									218.803	10.8597
																									219.801	11.0022
																									220.8	11.0858
																									221.8	11.2505
																									222.801	11.484
																									223.803	11.6429
																									224.802	11.8363
																									225.8	11.958
																									226.803	12.0888
																									227.801	12.2818
																									228.8	12.4713
																									229.802	12.6716
																									230.803	12.8617
																									231.801	13.014
																									232.801	13.1858
																									233.8	13.3544
																									234.801	13.5148
																									235.801	13.7672
																									236.802	13.9062
																									237.8	14.1232
																									238.803	14.2681
																									239.801	14.4964
																									240.801	14.7263
																									241.802	14.9435
																									242.801	15.1318
																									243.803	15.2803
																									244.801	15.4196
																									245.8	15.6649
																									246.803	15.8503
																									247.801	16.4835
																									248.802	16.209
																									249.802	16.4649
																									250.802	16.6338
																									251.803	16.7895
																									252.802	16.9905
																									253.8	17.3241
																									254.802	17.5816
																									255.803	17.7674
																									256.803	18.0505
																									257.802	18.1413
																									258.8	18.4141
																									259.801	18.5626
																									260.801	18.9178
																									261.803	19.1893
																									262.8	19.4446
																									263.802	19.6504
																									264.801	19.9062
																									265.801	20.0679
																									266.802	20.3729
																									267.8	20.7501
																									268.801	20.9254
																									269.803	21.0911
																									270.803	21.3461
																									271.802	21.4691
																									272.802	21.7477
																									273.803	21.8854
																									274.801	22.2399
																									275.803	22.4197
																									276.8	22.8299
																									277.802	23.1873
																									278.803	23.3614
																									279.801	23.6986
																									280.802	24.0615
																									281.8	24.3493
																									282.802	24.6882
																									283.803	24.9996
																									284.803	25.1752
																									285.8	25.7791
																									286.802	26.1199
																									287.801	26.4771
																									288.801	26.9742
																									289.803	27.3122
																									290.8	27.6697
																									291.802	28.1656
																									292.803	28.5914
																									293.801	29.1708
																									294.802	29.5012
																									295.8	31.4118
																									296.801	34.1524
																									300.91	35.0605
																									301.91	35.4371
																									302.91	34.794
																									303.91	34.4324
																									304.91	34.6241
																									305.91	34.9875
																									306.91	36.4695
																									307.91	36.7852
																									308.91	37.8393
																									309.91	38.1025
																									310.91	38.9723
																									311.91	40.3308
																									312.91	39.5436
																									313.91	40.856
																									314.91	40.2028
																									315.91	40.5145
																									316.91	39.6127
																									317.91	40.0569
																									318.91	41.2901
																									319.91	42.306
																									320.91	43.4491
																									321.91	42.8006
																									322.91	43.1208
																									323.91	44.0314
																									324.91	44.4372
																									325.91	44.9832
																									326.91	45.0708
																									327.91	45.1885
																									328.91	46.251
																									329.91	46.4031
																									330.91	47.6068
																									331.91	47.7966
																									332.91	48.0869
																									333.91	47.7079
																									334.91	48.7646
																									335.91	46.736
																									336.91	47.5463
																									337.91	48.4032
																									338.91	47.4014
																									339.91	46.8582
																									340.91	47.5437
																									341.91	48.5241
																									342.91	49.0134
																									343.91	48.9115
																									344.91	48.0249
																									345.91	48.7711
																									346.91	50.8641
																									347.91	54.3216
																									348.91	53.1189
																									349.91	51.861
																									350.91	53.2235
																									351.91	54.4596
																									352.91	52.173
																									353.91	52.1827
																									354.91	53.4478
																									355.91	53.6988
																									356.91	54.9253
																									357.91	55.7034
																									358.91	52.5472
																									359.91	54.4304
																									360.91	53.1253
																									361.91	56.9165
																									362.91	59.2132
																									363.91	63.0695
																									364.91	64.835
																									365.91	63.9979
																									366.91	63.9732
																									367.91	63.2964
																									368.91	63.6866
																									369.91	64.5476
																									370.91	66.0557
																									371.91	63.7672
																									372.91	67.0583
																									373.91	65.9628
																									374.91	67.0108
																									375.91	65.3033
																									376.91	66.0841
																									377.91	70.245
																									378.91	66.8337
																									379.91	67.0492
																									380.91	67.7313
																									381.91	72.9775
																									382.91	67.7091
																									383.91	71.5949
																									384.91	66.7966
																									385.91	72.4076
																									386.91	75.3699
																									387.91	76.94
																									388.91	72.8445
																									389.91	76.0911
																									390.91	76.0601
																									391.91	78.083
																									392.91	79.2359
																									393.91	85.594
																									394.91	84.8687
																									395.91	83.3971
																									396.91	85.8804
																									397.91	85.8712
																									398.91	87.8979
																									399.91	90.8746
																									400.91	90.7005
																									401.91	92.2832
																									402.91	94.1305
																									403.91	97.7627
																									404.91	102.883
																									405.91	98.103
																									406.91	95.8237
																									407.91	94.1592
																									408.91	93.519
																									409.91	96.4324
																									410.91	99.5236
																									411.91	100.98
																									412.91	99.8303
																									413.91	101.328
																									414.91	105.223
																									415.91	107.223
																									416.91	105.223
																									417.91	104.03
																									418.91	102.843
																									419.91	104.221
																									420.91	105.625
																									421.91	107.486
																									422.91	111.407
																									423.91	109.434
																									424.91	111.752
																									425.91	112.69
																									426.91	111.834
																									427.91	115.813
																									428.91	112.748
																									429.91	113.377
																									430.91	112.359
																									431.91	113.458
																									432.91	110.039
																									433.91	108.047
																									434.91	109.953
																									435.91	110.856
																									436.91	116.784
																									437.91	112.957
																									438.91	112.428
																									439.91	114.753
																									440.91	112.275
																									441.91	113.143
																									442.91	112.315
																									443.91	108.116
																									444.91	109.254
																									445.91	110.146
																									446.91	109.95
																									447.91	112.437
																									448.91	107.921
																									449.91	112.793
																									451.91	113.261
																									452.91	112.093
																									453.91	110.675
																									454.91	114.754
																									455.91	112.632
																									456.91	111.408
																									457.91	114.081
																									458.91	112.63
																									459.91	111.696
																									460.91	116.434
																									461.91	117.187
																									462.91	115.16
																									463.91	115.57
																									464.91	115.948
																									465.91	114.234
																									466.91	113.226
																									467.91	114.664
																									468.91	115.021
																									469.91	116.088
																									470.91	115.461
																									471.91	111.861
																									472.91	111.55
																									473.91	111.113
																									474.91	109.05

## Sheet: Fig. 4
Fig. 4a
																													Fig. 4b
kline	band217	curv217	band218	curv218	band219	curv219	band220	curv220	band221	curv221	band222	curv222	band223	curv223	band224	curv224	band225	curv225	band226	curv226	band227	curv227	band228	curv228	band229	curv229				0	0.00425564	0.00851127	0.0127669	0.0170225	0.0212782	0.0255338	0.0297894	0.0340451	0.0383007	0.0425564	0.046812	0.0510676	0.0553233	0.0595789	0.0638345	0.0680902	0.0723458	0.0766014	0.0808571
0	8.75522	-10545	8.75656	10547.2	8.78989	26583.8	8.79115	-26341.4	8.80779	-22478.9	8.81041	22193.7	8.8228	18934.5	8.8255	-18893.4	8.92697	-188568	8.92712	188568	9.04681	-45656.8	9.04723	45642	9.0649	804125			0	0.130671	0.127164	0.119431	0.107671	0.0921996	0.0734406	0.0519181	0.0282475	0.00312401	-0.022689	-0.0483717	-0.0730592	-0.0958505	-0.115815	-0.131993	-0.143396	-0.148993	-0.147695	-0.138326	-0.119585
0.00281452	8.75393	-2240.9	8.75705	1911.87	8.7891	1279.13	8.79118	-3457.2	8.80677	2609.33	8.81201	2415.95	8.82278	6456.79	8.82627	-8972.32	8.92662	-1900.53	8.92726	1897.81	9.0467	-16407.8	9.04731	16446.6	9.064	5140.05			0.00426442	0.0498384	0.0459352	0.0376245	0.0251117	0.00871479	-0.0111406	-0.0339289	-0.0590331	-0.0857552	-0.113327	-0.140919	-0.167654	-0.19261	-0.214829	-0.233314	-0.247024	-0.254864	-0.255662	-0.248138	-0.23086
0.00562903	8.75125	-819.483	8.75739	133.375	8.78732	-2609.79	8.79067	-501.421	8.80584	5133.37	8.81463	5225.88	8.8232	-3353.8	8.82807	-3203.33	8.92593	-5.92902	8.92734	1.03774	9.04636	-3276.56	9.04743	3389.12	9.06269	756.484			0.00852884	-0.0284831	-0.0329035	-0.041969	-0.0554695	-0.0730843	-0.0943875	-0.118854	-0.145868	-0.174731	-0.204675	-0.234866	-0.264417	-0.292393	-0.317812	-0.339645	-0.356807	-0.368144	-0.372405	-0.36821	-0.354005
0.00844355	8.74805	-586.385	8.75685	-433.671	8.78479	-1719.11	8.78944	-684.428	8.80578	4322.76	8.81749	10998.4	8.82442	-10526.7	8.83038	-1363.99	8.92503	123.297	8.92721	-130.333	9.04586	-1006.88	9.04751	1233.75	9.06118	322.702			0.0127933	-0.103409	-0.10845	-0.118428	-0.133127	-0.152225	-0.175296	-0.201819	-0.231181	-0.262689	-0.295577	-0.329011	-0.362101	-0.393904	-0.423421	-0.449599	-0.471315	-0.487362	-0.496421	-0.497021	-0.487486
0.0112581	8.74447	-474.711	8.75543	-780.894	8.78167	-460.285	8.78751	-593.892	8.80667	2919.4	8.82042	14889.9	8.8264	-15028.4	8.83296	-462.485	8.92395	144.304	8.92687	-153.411	9.04516	-273.328	9.0475	667.196	9.0596	191.839			0.0170577	-0.17397	-0.179715	-0.190733	-0.206803	-0.227603	-0.25271	-0.281608	-0.31369	-0.348271	-0.384591	-0.421824	-0.459081	-0.495417	-0.529825	-0.561235	-0.588495	-0.610359	-0.625446	-0.632205	-0.628852
0.0140726	8.74062	-396.883	8.75327	-967.486	8.77813	331.753	8.78498	-328.442	8.80837	1816.36	8.82336	14702.5	8.82893	-15301.5	8.83568	153.636	8.92267	144.648	8.92635	-155.67	9.04423	119.599	9.0474	484.081	9.05809	82.9904			0.0213221	-0.23922	-0.245725	-0.257872	-0.275439	-0.298101	-0.325441	-0.356949	-0.392028	-0.430005	-0.47013	-0.511588	-0.553501	-0.594926	-0.634859	-0.67222	-0.705843	-0.73445	-0.756617	-0.770727	-0.774909
0.0168871	8.73654	-336.967	8.75052	-1033.25	8.77431	715.71	8.78198	-133.982	8.8107	1137.28	8.82632	12006.7	8.83178	-12987	8.83847	642.383	8.92123	137.778	8.92564	-150.41	9.04301	354.495	9.04717	466.983	9.05674	-17.4314			0.0255865	-0.298358	-0.305651	-0.318978	-0.338109	-0.362724	-0.392409	-0.426663	-0.464904	-0.50647	-0.550628	-0.596581	-0.643462	-0.690345	-0.736232	-0.780049	-0.820624	-0.856666	-0.886726	-0.909143	-0.921981
0.0197016	8.7323	-289.578	8.74731	-1024.06	8.77028	865.908	8.77863	-30.4556	8.81347	729.712	8.82929	9013.85	8.83477	-10277.3	8.84129	1022.97	8.91962	126.747	8.92475	-140.453	9.04149	447.293	9.04677	566.005	9.0556	-106.92			0.0298509	-0.350859	-0.358942	-0.373451	-0.394157	-0.420739	-0.45279	-0.489821	-0.531262	-0.576471	-0.624733	-0.67527	-0.727239	-0.779733	-0.831772	-0.882298	-0.93015	-0.974042	-1.01252	-1.0439	-1.06623
0.0225161	8.72793	-251.664	8.74374	-975.949	8.76611	899.263	8.77503	18.1792	8.81653	459.44	8.83224	6630.09	8.83775	-8018.75	8.84413	1249.33	8.91787	112.356	8.92371	-126.225	9.03971	427.536	9.04616	731.613	9.05469	-232.122			0.0341154	-0.396578	-0.405426	-0.421083	-0.443315	-0.471805	-0.506154	-0.545884	-0.590441	-0.639202	-0.691475	-0.746507	-0.80348	-0.861515	-0.919661	-0.976886	-1.03206	-1.08391	-1.131	-1.17169	-1.204
0.0253306	8.72345	-221.041	8.73991	-911.464	8.76183	878.228	8.77124	39.1091	8.81978	248.524	8.83513	4939.74	8.84063	-6232.06	8.84697	1266.1	8.91599	94.8843	8.92253	-107.44	9.03772	352.343	9.04531	865.048	9.05396	-450.853			0.0383798	-0.435823	-0.445389	-0.46212	-0.485779	-0.516052	-0.552549	-0.594802	-0.642276	-0.694367	-0.750408	-0.809673	-0.871375	-0.934669	-0.998639	-1.06229	-1.12453	-1.18414	-1.23973	-1.28969	-1.3321
0.0281452	8.71889	-196.056	8.73587	-842.93	8.75747	833.922	8.76729	46.795	8.82313	51.1362	8.83791	3783.29	8.84335	-4771.69	8.84982	1097.27	8.914	74.7019	8.92123	-83.5853	9.0356	268.459	9.04419	862.286	9.05336	-747.426			0.0426442	-0.469364	-0.479586	-0.497288	-0.522233	-0.55411	-0.592535	-0.637055	-0.68715	-0.742236	-0.801672	-0.864761	-0.93075	-0.99883	-1.06813	-1.1377	-1.20651	-1.27339	-1.33702	-1.39587	-1.44812
0.0309597	8.71426	-175.445	8.73167	-776.432	8.75304	781.453	8.76323	48.2652	8.82654	-168.217	8.8405	2952.15	8.84586	-3553.09	8.85269	883.719	8.91193	52.6729	8.91982	-54.1534	9.03341	197.372	9.04282	710.259	9.05287	-1001.97			0.0469086	-0.498397	-0.509199	-0.527748	-0.553808	-0.58707	-0.627156	-0.673625	-0.725973	-0.783635	-0.845995	-0.912385	-0.982086	-1.05433	-1.12829	-1.20308	-1.27771	-1.35111	-1.42204	-1.48908	-1.55053
0.0337742	8.70956	-158.246	8.72734	-714.627	8.74855	728.012	8.75908	46.8642	8.82995	-451.809	8.84283	2235.66	8.84816	-2484.22	8.85556	775.377	8.90979	30.619	8.91834	-18.8077	9.03122	143.414	9.04125	491.583	9.05244	-1071.1			0.051173	-0.524445	-0.535744	-0.555006	-0.581991	-0.616394	-0.657844	-0.705908	-0.760096	-0.819862	-0.884612	-0.953704	-1.02645	-1.10213	-1.17997	-1.25911	-1.33867	-1.41764	-1.49489	-1.56912	-1.6388
0.0365887	8.70482	-143.728	8.7229	-658.411	8.74402	676.887	8.75484	44.183	8.83332	-872.601	8.84482	1532.11	8.85027	-1429.58	8.8584	803.358	8.90764	11.9459	8.9168	22.4533	9.02906	103.978	9.03954	292.588	9.05206	-914.656			0.0554374	-0.549229	-0.56094	-0.580774	-0.60849	-0.643783	-0.686289	-0.735581	-0.79118	-0.852557	-0.919135	-0.990298	-1.06539	-1.14373	-1.22457	-1.30714	-1.39061	-1.47406	-1.55647	-1.63669	9.14892
0.0394032	8.70003	-131.331	8.71837	-607.822	8.73945	629.442	8.75054	40.98	8.83659	-1593.72	8.84639	1046.85	8.85219	-361.726	8.8612	890.108	8.9055	2.46554	8.91523	69.1311	9.02698	75.0066	9.03778	150.549	9.05171	-618.207			0.0597019	-0.574522	-0.586559	-0.606827	-0.635081	-0.671021	-0.714281	-0.764443	-0.821033	-0.883535	-0.951387	-1.02399	-1.10073	-1.18093	-1.26391	-1.34894	-1.43526	-1.52204	-1.60836	-1.69322	8.11368
0.0422177	8.69521	-120.632	8.71377	-562.518	8.73485	586.098	8.74618	37.6149	8.83972	-3074.94	8.84751	1383.89	8.85393	665.276	8.86392	936.031	8.90344	11.2993	8.91365	120.074	9.02501	53.0055	9.03602	65.6589	9.05139	-304.563			0.0639663	-0.602002	-0.614283	-0.634852	-0.663467	-0.699823	-0.743559	-0.794256	-0.851448	-0.914623	-0.98323	-1.05669	-1.13439	-1.21571	-1.29999	-1.38654	-1.47467	-1.56363	-1.6526	7.26921	6.73606
0.0450323	8.69035	-111.302	8.70911	-522.011	8.73022	546.824	8.74177	34.2549	8.84259	-6969.07	8.84822	4124.58	8.85545	1775.88	8.86653	876.346	8.9015	51.3682	8.91207	173.325	9.02317	35.5265	9.03432	25.0908	9.0511	-56.4303			0.0682307	-0.633138	-0.645581	-0.666331	-0.695143	-0.731712	-0.775675	-0.826612	-0.884058	-0.947504	-1.01641	-1.09019	-1.16827	-1.25002	-1.33483	-1.42204	-1.51102	-1.60106	5.46204	5.29295	-1.49735
0.0478468	8.68547	-103.091	8.7044	-485.784	8.72556	511.383	8.73732	30.9739	8.84492	-18473.4	8.84869	14147.1	8.85673	3293.08	8.86902	694.006	8.89975	138.32	8.91052	225.889	9.02149	21.1463	9.03272	15.5434	9.05084	98.8069			0.0724951	-0.669095	-0.681623	-0.702444	-0.731311	-0.767917	-0.811893	-0.86282	-0.920228	-0.983607	-1.05241	-1.12608	-1.20401	-1.28562	-1.37029	-1.45741	-1.54637	-1.63653	2.77575	2.84916	-1.60219
0.0506613	8.68056	-95.8035	8.69965	-453.342	8.72088	479.455	8.73283	27.801	8.84605	-19266.5	8.84947	12966.7	8.85782	5347.8	8.87137	411.784	8.89825	286.299	8.90899	273.1	9.01998	9.31106	9.03126	26.7017	9.05062	170.589			0.0767595	-0.710691	-0.723228	-0.744022	-0.772822	-0.809317	-0.853135	-0.903849	-0.960983	-1.02402	-1.09242	-1.1656	-1.24298	-1.32397	-1.40796	-1.49436	-1.58258	-0.933267	-0.433223	-1.5457	-1.70758
0.0534758	8.67563	-89.2871	8.69485	-424.238	8.71618	450.705	8.7283	24.7442	8.84573	-4931.03	8.85055	-2689.48	8.85887	6748.86	8.87355	79.054	8.89707	500.612	8.9075	306.756	9.01866	0.136225	9.02995	51.1644	9.05045	183.354			0.081024	-0.75838	-0.770854	-0.791533	-0.820164	-0.856431	-0.899954	-0.950299	-1.00698	-1.06948	-1.13723	-1.20966	-1.28617	-1.36617	-1.44906	-1.53425	-5.74691	-4.89832	-1.46113	-1.64473	-1.81376
0.0562903	8.67068	-83.4224	8.69003	-398.072	8.71146	424.806	8.72375	21.8016	8.84457	-1249.28	8.85103	-4869.68	8.86012	5288.4	8.87554	-240.833	8.89624	773.491	8.90603	309.68	9.01753	-5.84002	9.02882	83.6149	9.05034	162.235			0.0852884	-0.812275	-0.824615	-0.845102	-0.87348	-0.909427	-0.952555	-1.00242	-1.05853	-1.12033	-1.18728	-1.25877	-1.3342	-1.41296	-1.49446	-1.57809	-10.3188	-1.34111	-1.55338	-1.74646	-1.92106
0.0591048	8.66572	-78.1153	8.68517	-374.494	8.70672	401.457	8.71917	18.9677	8.84288	-363.687	8.85053	-2921.38	8.86165	2438.96	8.87733	-482.938	8.89576	1099.84	8.90458	239.369	9.01662	-7.95375	9.02787	120.116	9.05029	126.564			0.0895528	-0.872191	-0.884327	-0.904553	-0.932609	-0.968168	-1.01083	-1.06014	-1.11559	-1.17663	-1.24267	-1.31311	-1.38733	-1.4647	-1.54462	-16.1959	-15.2643	-1.42638	-1.6511	-1.85159	-2.02978
0.0619194	8.66074	-73.2908	8.68029	-353.199	8.70196	380.385	8.71456	16.2354	8.84074	-68.8321	8.84911	-1416.12	8.86332	571.266	8.87891	-598.093	8.8956	1548.92	8.90315	-27.1846	9.01592	-5.73624	9.02712	157.66	9.05033	88.5358			0.0938172	-0.937702	-0.949567	-0.969471	-0.997151	-1.03227	-1.07443	-1.12314	-1.1779	-1.23813	-1.30323	-1.37258	-1.44553	-1.52145	-21.8576	-21.2523	-1.25377	-1.52106	-1.75541	-1.96067	-2.1401
0.0647339	8.65574	-68.8887	8.67539	-333.921	8.69719	361.346	8.70993	13.5972	8.83821	66.1041	8.84696	-737.119	8.86494	-340.408	8.88028	-577.982	8.89569	2522.2	8.90171	-921.696	9.01544	0.796977	9.02655	193.876	9.05045	54.415			0.0980816	-1.00821	-1.01974	-1.03927	-1.06653	-1.10118	-1.14281	-1.19092	-1.24498	-1.3044	-1.36857	-1.43683	-1.50853	-26.655	-26.602	-1.02114	-1.34698	-1.62659	-1.86694	-2.07384	-2.25201
0.0675484	8.65074	-64.8606	8.67046	-316.425	8.69241	344.123	8.70528	11.0459	8.83534	146.858	8.84422	-472.395	8.86636	-777.642	8.88145	-476.448	8.89597	6052.75	8.90029	-4459.62	9.01517	10.9448	9.02616	226.792	9.05068	26.5005			0.102346	-1.08303	-1.09416	-1.11327	-1.14007	-1.17424	-1.21532	-1.26284	-1.31623	-1.37488	-1.43815	-1.50538	-30.1565	-30.7236	-0.707212	-1.11528	-1.45667	-1.74353	-1.98567	-2.1909	-2.36532
0.0703629	8.64573	-61.1668	8.66552	-300.509	8.68762	328.522	8.70061	8.5743	8.83216	205.426	8.84101	-379.425	8.86748	-969.661	8.88243	-404.27	8.89628	25891.7	8.89893	-24326.8	9.0151	23.2312	9.02592	254.598	9.05101	4.906			0.10661	-1.16143	-1.1721	-1.19074	-1.21707	-1.25074	-1.2913	-1.33824	-1.39099	-1.44893	-1.51139	-32.2385	-33.325	-0.279996	-0.805825	-1.2333	-1.58307	-1.87141	-2.11091	-2.31122	-2.47963
0.0731774	8.6407	-57.7747	8.66057	-285.992	8.68282	314.375	8.69592	6.17536	8.82869	253.196	8.83743	-356.268	8.86824	-991.582	8.88324	-488.283	8.89621	84053.1	8.898	-82448.8	9.01523	35.4085	9.02582	275.432	9.05146	-11.2355			0.110875	-1.24272	-1.25287	-1.27101	-1.29685	-1.33002	-1.37007	-1.41648	-1.46866	-1.52596	-33.051	-34.4404	0.30929	-0.388399	-0.938207	-1.37482	-1.72496	-2.0088	-2.2414	-2.43388	-2.59443
0.0759919	8.63567	-54.657	8.6556	-272.717	8.678	301.53	8.69121	3.84206	8.82497	294.806	8.83354	-361.899	8.86859	-882.292	8.88387	-813.702	8.8952	20808.2	8.89802	-19018.9	9.01552	44.5055	9.0258	287.283	9.05202	-23.3561			0.115139	-1.32627	-1.33586	-1.35347	-1.3788	-1.41148	-1.45106	-1.49698	-1.54865	-32.91	-34.3437	1.13594	0.182963	-0.543971	-1.10284	-1.53737	-1.87979	-2.15353	-2.3755	-2.55783	-2.70919
0.0788065	8.63063	-51.7905	8.65061	-260.543	8.67318	289.852	8.68649	1.56728	8.82103	332.373	8.82938	-379.45	8.86852	-694.391	8.88427	-1356.41	8.89387	5892.69	8.89839	-3763.5	9.01596	46.8735	9.02584	288.123	9.05269	-34.2196			0.119404	-1.41159	-1.42059	-1.43764	-1.46246	-1.49467	-1.53381	-1.57931	-32.1802	-33.4176	2.31703	0.978773	-0.00920589	-0.743451	-1.29549	-1.71687	-2.04413	-2.303	-2.51143	-2.68198	-2.82339
0.081621	8.62559	-49.1551	8.64562	-249.345	8.66835	279.222	8.68176	-0.656202	8.81687	366.939	8.825	-401.711	8.86804	-488.884	8.88431	-1835.87	8.89262	3559.75	8.89876	-1163.9	9.01649	38.2076	9.02587	276.387	9.05346	-51.0327			0.123668	-1.49836	-1.50672	-1.5232	-1.54752	-1.57928	-30.6658	-31.1825	-32.0379	4.0347	2.10764	0.728876	-0.261347	-0.980058	-1.50994	-1.90823	-2.21418	-2.45452	-2.64746	-2.80537	-2.93667
0.0844355	8.62054	-46.7335	8.64062	-239.011	8.66351	269.533	8.67702	-2.83578	8.81253	398.997	8.82043	-425.425	8.86718	-310.727	8.88383	-1682.98	8.89167	2579.42	8.89906	-518.325	9.01707	13.5104	9.02583	252.052	9.05431	-93.9553			0.127933	-1.5864	-1.5941	-1.61	-30.3223	-30.0945	-30.1221	-30.4907	6.56808	3.73598	1.76537	0.395964	-0.563083	-1.24469	-1.73897	-2.10614	-2.38619	-2.60567	-2.78214	-2.92728	-3.04882
0.08725	8.61548	-44.5097	8.63561	-229.443	8.65867	260.69	8.67226	-4.979	8.80801	428.693	8.81569	-448.96	8.86598	-178.397	8.88272	-937.256	8.89111	1487.94	8.89923	-307.03	9.01764	-33.1882	9.02563	218.72	9.05517	-215.304			0.132197	-30.3807	-30.2743	-29.8904	-29.4032	-29.0211	-28.9081	10.3258	6.1127	3.24231	1.30565	-0.00447798	-0.901396	-1.52737	-1.97538	-2.30561	-2.55694	-2.75446	-2.91439	-3.04725	-3.15981
0.0900645	8.61043	-42.4694	8.63059	-220.551	8.65382	252.607	8.66749	-7.0935	8.80334	455.907	8.81081	-471.315	8.86447	-90.6567	8.88104	-335.603	8.89085	707.026	8.89926	-217.134	9.01811	-110.239	9.02521	187.687	9.05597	-520.852			0.136461	-28.7443	-28.6289	-28.1992	-27.6504	24.6387	15.8383	9.58665	5.3635	2.57781	0.751411	-0.453975	-1.26262	-1.81852	-2.21273	-2.50253	-2.7239	-2.89949	-3.04357	-3.16512	-3.26978
0.092879	8.60537	-40.5993	8.62557	-212.256	8.64896	245.209	8.66271	-9.18704	8.79852	480.314	8.8058	-491.708	8.8627	-37.7131	8.87896	-60.6282	8.89073	326.364	8.89914	-166.04	9.01839	-234.06	9.02447	186.437	9.05657	-1085.48			0.140726	-25.9539	-25.8807	49.2625	35.603	23.5839	14.5703	8.39374	4.35874	1.77684	0.129035	-0.933828	-1.63416	-2.10996	-2.44593	-2.69386	-2.8854	-3.03997	-3.16942	-3.28099	-3.37902
0.0956936	8.6003	-38.8868	8.62055	-204.485	8.6441	238.424	8.65793	-11.2674	8.79356	501.429	8.80067	-509.407	8.86071	-8.7122	8.87659	40.6023	8.89061	156.872	8.89885	-128.724	9.01835	-447.885	9.02334	278.158	9.0569	-1619.52			0.14499	64.906	59.8433	47.5098	33.3657	21.3203	12.5928	6.81053	3.15151	0.877955	-0.535464	-1.42729	-2.0056	-2.39547	-2.67141	-2.87769	-3.04058	-3.17565	-3.29207	-3.39516	-3.48795
0.0985081	8.59524	-37.3198	8.61551	-197.175	8.63924	232.193	8.65313	-13.3422	8.78848	518.68	8.79543	-523.695	8.85852	5.14987	8.87401	73.8543	8.89042	75.8129	8.8984	-97.1187	9.01787	-864.821	9.02182	600.457	9.057	-1618.71			0.149255	60.3599	55.2463	42.9987	29.2925	17.9651	10.019	4.92361	1.80073	-0.081349	-1.21923	-1.9209	-2.36928	-2.67088	-2.88709	-3.05318	-3.18926	-3.30673	-3.41189	-3.50811	-3.59705
0.101323	8.59017	-35.8866	8.61048	-190.269	8.63437	226.459	8.64833	-15.4191	8.78329	531.482	8.7901	-533.898	8.85616	10.065	8.87127	82.0052	8.89012	31.5153	8.89778	-68.6262	9.01683	-1654.54	9.01991	1341.82	9.05709	-1174.57			0.153519	52.0928	47.2963	36.0052	23.654	13.7353	6.99969	2.82849	0.363415	-1.06836	-1.90413	-2.40495	-2.72032	-2.93397	-3.09221	-3.22032	-3.33182	-3.43374	-3.52947	-3.62041	-3.70686
0.104137	8.58511	-34.5759	8.60545	-183.716	8.6295	221.172	8.64352	-17.5056	8.77798	539.328	8.78468	-539.45	8.85366	10.0418	8.86838	80.7449	8.88968	3.55755	8.897	-42.4691	9.01512	-2504.1	9.01768	2192.17	9.05738	-668.425			0.157783	40.8449	36.6929	27.1117	16.8748	8.90661	3.69931	0.617642	-1.11049	-2.05705	-2.57713	-2.87336	-3.05622	-3.18411	-3.28702	-3.37974	-3.46903	-3.55746	-3.64553	-3.73269	-3.81793
0.106952	8.58004	-33.3763	8.60041	-177.472	8.62462	216.288	8.6387	-19.6087	8.77257	541.868	8.77919	-539.958	8.85102	7.53325	8.86538	75.9183	8.88909	-16.4673	8.89605	-18.4556	9.01273	-2330.44	9.01518	2054.75	9.05803	-273.05			0.162048	27.7181	24.4382	17.0775	9.45022	3.76871	0.275212	-1.6277	-2.58077	-3.02842	-3.22994	-3.3231	-3.37645	-3.42184	-3.47248	-3.5325	-3.60187	-3.67878	-3.76083	-3.84559	-3.93081
0.109766	8.57498	-32.2771	8.59537	-171.496	8.61975	211.767	8.63387	-21.7354	8.76706	538.978	8.77362	-535.265	8.84827	3.97278	8.86227	69.8353	8.88835	-32.2454	8.89495	3.44895	9.00978	-1465.59	9.01239	1241.62	9.05906	-1.1296			0.166312	13.9186	11.6113	6.68686	1.86431	-1.41178	-3.13663	-3.84199	-4.01754	-3.96996	-3.85821	-3.75346	-3.68184	-3.64852	-3.65	-3.6799	-3.73147	-3.79861	-3.87613	-3.95974	-4.04599
0.112581	8.56991	-31.2672	8.59034	-165.755	8.61487	207.573	8.62904	-23.8923	8.76147	530.792	8.76798	-525.479	8.84542	0.159744	8.85907	63.4748	8.88746	-45.4904	8.89369	23.269	9.00642	-798.756	9.00927	626.395	9.06048	178.963			0.170577	0.518603	-0.834548	-3.37993	-5.4738	-6.41693	-6.42963	-5.97672	-5.40061	-4.87459	-4.4606	-4.16545	-3.97413	-3.86597	-3.82124	-3.82332	-3.85897	-3.91789	-3.99216	-4.07573	-4.16395
0.115395	8.56485	-30.3363	8.5853	-160.218	8.60999	203.676	8.62421	-26.0853	8.75579	517.699	8.76228	-510.967	8.84249	-3.48626	8.85579	57.2751	8.88641	-57.0428	8.89229	41.0652	9.00277	-426.634	9.00583	298.113	9.06224	298.161			0.174841	-132.285	-137.858	-153.596	-155.723	-139.309	-9.52939	-7.99997	-6.71829	-5.73957	-5.03803	-4.56117	-4.2556	-4.07624	-3.98791	-3.96417	-3.98547	-4.03746	-4.10959	-4.19408	-4.28512
0.11821	8.55979	-29.4739	8.58027	-154.86	8.60511	200.048	8.61937	-28.3203	8.75003	500.31	8.75652	-492.323	8.83947	-6.76573	8.85244	51.4351	8.88522	-67.3457	8.89075	56.9459	8.9989	-227.345	9.0021	133.106	9.06428	377.95			0.179106	9.54264	9.65101	-199.006	-187.586	-157.931	-122.759	-90.4608	-63.826	-6.56569	-5.59305	-4.94348	-4.52885	-4.28151	-4.15175	-4.10378	-4.112	-4.15814	-4.22906	-4.31528	-4.40989
0.121024	8.55473	-28.67	8.57524	-149.659	8.60023	196.664	8.61452	-30.6025	8.74419	479.393	8.7507	-470.297	8.83639	-9.60225	8.84903	46.0374	8.8839	-76.6661	8.88907	71.067	8.99485	-116.396	8.99814	47.8866	9.06656	431.953			0.18337	9.97537	10.0904	10.4203	10.9572	11.6855	-130.226	-92.4096	-63.0244	-40.572	-23.3259	-9.8511	0.916733	9.72682	17.0909	-4.24346	-4.23957	-4.28067	-4.35114	-4.4398	-4.53861
0.123839	8.54967	-27.9148	8.57021	-144.597	8.59535	193.504	8.60967	-32.9368	8.73829	455.798	8.74484	-445.726	8.83325	-11.9851	8.84555	41.1036	8.88244	-85.204	8.88727	83.6296	8.99067	-50.8772	8.99399	1.36682	9.06905	468.746			0.187634	9.93946	10.0543	10.3842	10.9133	11.6119	12.4302	13.2889	-60.532	-37.1774	-19.5642	-5.96215	4.80898	13.5378	20.7443	26.7677	31.8279	36.0674	39.5818	42.4389	44.6933
0.126653	8.54462	-27.1991	8.56519	-139.659	8.59047	190.55	8.60482	-35.3274	8.73232	430.386	8.73892	-419.459	8.83005	-13.9359	8.84203	36.6218	8.88086	-93.1504	8.88534	94.8782	8.98638	-9.6549	8.98968	-25.85	9.07169	493.859			0.191899	9.12473	9.22595	9.51334	9.95687	10.5	11.0486	11.4505	11.461	10.6778	-15.3272	-1.94916	8.52532	16.8988	23.6874	29.2244	33.7279	37.3458	40.1849	42.3296	43.8535
0.129468	8.53957	-26.5139	8.56017	-134.832	8.58559	187.787	8.59997	-37.7782	8.72629	403.966	8.73296	-392.292	8.8268	-15.4903	8.83846	32.5616	8.87916	-100.721	8.88331	105.104	8.98199	18.0255	8.98523	-43.1311	9.07447	510.977			0.196163	7.06842	7.13035	7.29434	7.50326	7.64916	7.54931	6.90092	5.19474	1.54161	-5.69975	-19.7859	11.5827	19.3341	25.4638	30.2994	34.0622	36.911	38.9691	40.3403	41.1174
0.132282	8.53452	-25.851	8.55516	-130.107	8.58071	185.202	8.59511	-40.2929	8.7202	377.246	8.72695	-364.926	8.82351	-16.6871	8.83485	28.8828	8.87736	-108.186	8.88116	114.657	8.97754	37.887	8.98068	-55.1712	9.07735	522.623			0.200428	3.07799	3.05222	2.93874	2.6265	1.90222	0.394046	-2.54226	-8.05959	-18.3421	-37.8563	-76.6446	-159.996	-360.191	25.7014	29.6992	32.6289	34.6627	35.9404	36.5817	36.6931
0.135097	8.52948	-25.2024	8.55015	-125.477	8.57583	182.786	8.59025	-42.8744	8.71405	350.816	8.72091	-337.941	8.82018	-17.5638	8.8312	25.5403	8.87545	-115.899	8.87892	123.968	8.97302	53.0774	8.97604	-64.3814	9.08031	530.585			0.204692	-3.90044	-4.10725	-4.79816	-6.19929	-8.75731	-13.2859	-21.2832	-35.6489	-62.4308	-115.456	-229.704	-500.794	-1161.95	-2226.97	-2079.69	-1031.64	-453.409	-211.096	-103.461	-50.4135
0.137911	8.52445	-24.561	8.54515	-120.935	8.57095	180.528	8.58539	-45.5255	8.70786	325.135	8.71483	-311.787	8.81682	-18.1538	8.82753	22.4881	8.87346	-124.361	8.87658	133.606	8.96845	65.2976	8.97132	-71.9401	9.08334	536.201			0.208957	-15.5231	-16.0974	-17.973	-21.6418	-28.1136	36.0078	36.3849	36.9825	37.7484	38.6012	39.4488	40.2039	40.7956	41.1746	41.3152	-260.984	-123.959	-59.1377	-25.6539	-7.03879
0.140726	8.51942	-23.9203	8.54015	-116.478	8.56607	178.424	8.58053	-48.2487	8.70162	300.538	8.70871	-286.794	8.81342	-18.4853	8.82382	19.6804	8.87137	-134.328	8.87415	144.389	8.96384	75.2667	8.96655	-78.1971	9.0864	540.642			0.213221	37.6209	37.6494	37.5384	37.365	37.229	37.2123	37.3521	37.6358	38.0118	38.4072	38.7462	38.9636	39.013	38.8696	38.5283	38.0006	37.3089	-13.7069	-0.0482147	7.98514
0.14354	8.5144	-23.2742	8.53517	-112.103	8.56119	176.468	8.57566	-51.0461	8.69534	277.25	8.70255	-263.18	8.80999	-18.5819	8.82009	17.0738	8.8692	-147.054	8.87163	157.622	8.95919	82.7745	8.96172	-82.679	9.08948	545.337			0.217485	38.644	38.6654	38.4999	38.2198	37.9192	37.674	37.5182	37.4411	37.3995	37.3361	37.1957	36.936	36.5327	35.9792	35.2841	34.4661	33.5501	32.5626	31.5297	13.34
0.146355	8.50938	-22.6177	8.53019	-107.807	8.55632	174.656	8.5708	-53.9198	8.68902	255.402	8.69637	-241.07	8.80654	-18.4623	8.81633	14.6271	8.86696	-164.87	8.86903	175.683	8.95451	86.3397	8.95685	-83.7161	9.09256	552.948			0.22175	0.194571	0.194173	0.190752	0.184407	0.175314	37.4436	36.9602	36.5094	36.0628	35.5813	35.03	34.3858	33.6403	32.7978	31.8725	30.8843	29.8548	28.8053	27.7546	26.7181
0.149169	8.50437	-21.946	8.52522	-103.589	8.55145	172.985	8.56594	-56.8717	8.68266	235.05	8.69015	-220.516	8.80306	-18.141	8.81255	12.3019	8.86465	-192.815	8.86636	203.646	8.9498	82.3448	8.95195	-77.5549	9.0956	570.178			0.226014	0.158441	0.157338	0.153348	0.146574	0.137192	0.125445	0.111639	0.0961369	0.0793459	0.0617095	0.0436946	31.5756	30.5959	29.5728	28.5201	27.4543	26.3917	25.3467	24.3312	23.354
0.151984	8.49937	-21.2554	8.52026	-99.448	8.54657	171.455	8.56108	-59.9037	8.67627	216.193	8.68391	-201.514	8.79956	-17.6292	8.80876	10.0628	8.86228	-244.263	8.86361	254.918	8.94507	63.4954	8.94703	-56.8018	9.09854	616.854			0.230279	0.118765	0.116903	0.112288	0.105026	0.0952959	0.0833388	0.0694581	0.0540099	0.0373942	0.0200448	0.00241784	-0.01502	-0.0318031	-0.0474792	-0.0616196	24.3007	23.2563	22.2551	21.3031	20.4038
0.154798	8.49438	-20.5426	8.51531	-95.3831	8.5417	170.065	8.55621	-63.0177	8.66984	198.792	8.67764	-184.019	8.79603	-16.9345	8.80495	7.87735	8.85984	-368.373	8.8608	378.688	8.94031	17.0916	8.9421	-8.68444	9.1013	757.026			0.234543	0.0761528	0.0734867	0.0681977	0.0603978	0.0502661	0.0380449	0.0240347	0.00858617	-0.00790791	-0.0250231	-0.0423141	-0.0593263	-0.0756073	-0.0907181	-0.104244	-0.115804	-0.125061	-0.131723	18.6725	17.8554
0.157613	8.4894	-19.8051	8.51037	-91.393	8.53684	168.814	8.55135	-66.2157	8.66339	182.777	8.67135	-167.96	8.79249	-16.0623	8.80112	5.71535	8.85735	-899.78	8.85792	909.616	8.93552	-73.485	8.93717	83.4674	9.10367	1181.52			0.238807	0.0312657	0.0277634	0.0217632	0.0133832	0.00280559	-0.00972657	-0.0239152	-0.0394139	-0.0558372	-0.0727695	-0.0897765	-0.106416	-0.122248	-0.136849	-0.149817	-0.160788	-0.169435	-0.175484	-0.178712	-0.178952
0.160427	8.48442	-19.0408	8.50544	-87.4763	8.53197	167.703	8.54649	-69.4999	8.6569	168.062	8.66503	-153.247	8.78893	-15.0154	8.79728	3.54916	8.85481	-14655	8.85499	14664.3	8.9307	-214.811	8.93225	226.268	9.10524	2046.56			0.243072	-0.0151938	-0.0195511	-0.0262871	-0.0352768	-0.0463341	-0.0592146	-0.0736219	-0.0892138	-0.105611	-0.122408	-0.13918	-0.155497	-0.170935	-0.185082	-0.197553	-0.207997	-0.216104	-0.221613	-0.224313	-0.224053
0.163242	8.47946	-18.2486	8.50052	-83.6309	8.52711	166.734	8.54163	-72.8728	8.6504	154.55	8.6587	-139.782	8.78535	-13.7944	8.79342	1.35308	8.85196	-3743.41	8.85225	3751.96	8.92584	-374.182	8.92736	387.035	9.10544	2196.7			0.247336	-0.0624985	-0.0677145	-0.075196	-0.0848109	-0.0963683	-0.109622	-0.124277	-0.139995	-0.156403	-0.173104	-0.189684	-0.205727	-0.22082	-0.234568	-0.246602	-0.256586	-0.264224	-0.269269	-0.271528	-0.270857
0.166056	8.47451	-17.4276	8.49561	-79.8539	8.52225	165.907	8.53677	-76.3373	8.64386	142.141	8.65234	-127.463	8.78175	-12.3981	8.78955	-0.896909	8.84891	-394.798	8.84962	402.592	8.92093	-479.252	8.92251	493.439	9.10427	1403.66			0.251601	-0.109912	-0.115974	-0.124194	-0.134433	-0.146495	-0.160133	-0.175051	-0.190915	-0.207359	-0.223993	-0.240416	-0.256223	-0.271018	-0.284419	-0.296073	-0.305659	-0.3129	-0.317562	-0.319464	-0.318478
0.168871	8.46956	-16.5776	8.49072	-76.1415	8.51739	165.224	8.53192	-79.8967	8.63731	130.735	8.64597	-116.188	8.77814	-10.8233	8.78567	-3.22352	8.8458	-139.274	8.84696	146.267	8.91598	-487.618	8.91771	503.079	9.10226	838.614			0.255865	-0.156706	-0.163581	-0.172514	-0.183358	-0.195912	-0.209926	-0.225106	-0.241121	-0.257611	-0.274196	-0.290485	-0.306087	-0.320619	-0.333717	-0.345043	-0.354293	-0.361204	-0.36556	-0.367194	-0.365988
0.171685	8.46463	-15.699	8.48583	-72.4889	8.51254	164.686	8.52707	-83.5548	8.63074	120.234	8.63959	-105.861	8.77451	-9.06507	8.78177	-5.64855	8.84263	-67.6478	8.84426	73.8267	8.911	-426.508	8.91296	443.178	9.09979	565.935			0.26013	-0.202173	-0.209809	-0.21941	-0.23082	-0.243833	-0.258197	-0.273619	-0.289771	-0.306302	-0.322838	-0.339002	-0.354416	-0.368712	-0.381541	-0.392583	-0.401551	-0.408197	-0.412322	-0.413771	-0.412441
0.1745	8.45971	-14.7928	8.48096	-68.8898	8.50768	164.296	8.52222	-87.3159	8.62415	110.546	8.63319	-96.3882	8.77087	-7.11634	8.77787	-8.19332	8.83942	-35.9551	8.84153	41.3408	8.90599	-344.265	8.90825	362.063	9.09704	438.566			0.264394	-0.245643	-0.253969	-0.264171	-0.276085	-0.289503	-0.304169	-0.319793	-0.336051	-0.352596	-0.369069	-0.385101	-0.400329	-0.414401	-0.426985	-0.437776	-0.446506	-0.452945	-0.456906	-0.458251	-0.456889
0.177315	8.45481	-13.8602	8.47611	-65.3365	8.50284	164.054	8.51737	-91.1852	8.61754	101.584	8.62678	-87.6833	8.76721	-4.96793	8.77395	-10.8791	8.83615	-18.7572	8.83877	23.4119	8.90096	-269.256	8.90358	288.075	9.09409	380.697			0.268658	-0.286497	-0.295419	-0.306134	-0.318471	-0.332216	-0.347115	-0.362878	-0.379187	-0.395703	-0.412076	-0.427951	-0.442979	-0.456825	-0.469172	-0.479736	-0.488263	-0.494541	-0.498399	-0.499713	-0.498405
0.180129	8.44992	-12.9032	8.47126	-61.8198	8.49799	163.963	8.51252	-95.1683	8.61092	93.2669	8.62035	-79.6666	8.76354	-2.60823	8.77002	-13.7276	8.83285	-8.44936	8.83598	12.485	8.89592	-209.948	8.89894	229.644	9.09101	350.653			0.272923	-0.324177	-0.333583	-0.3447	-0.357354	-0.371328	-0.386367	-0.402184	-0.418468	-0.434889	-0.451107	-0.466781	-0.481577	-0.495177	-0.507283	-0.517626	-0.525973	-0.532127	-0.535933	-0.537282	-0.536106
0.182944	8.44504	-11.9244	8.46643	-58.3284	8.49315	164.022	8.50768	-99.2719	8.60429	85.5208	8.61392	-72.2652	8.75986	-0.0229316	8.76608	-16.7613	8.82949	-1.98958	8.83317	5.57779	8.89088	-165.772	8.89435	186.148	9.08781	283.627			0.277187	-0.358197	-0.367951	-0.37934	-0.392183	-0.406264	-0.421328	-0.437093	-0.453255	-0.469492	-0.485479	-0.500889	-0.515404	-0.528722	-0.540565	-0.550682	-0.558858	-0.564912	-0.568707	-0.570145	-0.569172
0.185758	8.44017	-10.9266	8.46162	-54.8492	8.48831	164.235	8.50284	-103.503	8.59765	78.2764	8.60749	-65.4125	8.75615	2.80542	8.76213	-20.0045	8.82609	2.08648	8.83033	1.29836	8.88584	-133.722	8.88979	154.519	9.08451	39.7787			0.281452	-0.388143	-0.398094	-0.409603	-0.422488	-0.436532	-0.451485	-0.46707	-0.48299	-0.498936	-0.514597	-0.52966	-0.543825	-0.556809	-0.568352	-0.578222	-0.586222	-0.59219	-0.596002	-0.597575	-0.596865
0.188573	8.43532	-9.91347	8.45682	-51.3668	8.48347	164.601	8.49801	-107.871	8.59099	71.4706	8.60104	-59.0481	8.75244	5.89788	8.75816	-23.4832	8.82265	4.58098	8.82748	-1.06849	8.88081	-110.83	8.88528	131.706	9.08112	-276.964			0.285716	-0.413681	-0.423659	-0.43512	-0.447881	-0.461727	-0.476412	-0.491668	-0.507208	-0.522737	-0.537957	-0.552573	-0.566303	-0.578884	-0.590075	-0.599664	-0.607471	-0.613352	-0.617198	-0.61894	-0.618542
0.191387	8.43048	-8.88915	8.45203	-47.8637	8.47864	165.122	8.49317	-112.384	8.58433	65.0447	8.5946	-53.1172	8.7487	9.27968	8.75418	-27.2264	8.81917	5.97832	8.8246	-1.903	8.87579	-94.7838	8.8808	115.295	9.07763	-300.668			0.28998	-0.434551	-0.444374	-0.455603	-0.468059	-0.481528	-0.495773	-0.510535	-0.52554	-0.540508	-0.555157	-0.56921	-0.582406	-0.594501	-0.605274	-0.614533	-0.622117	-0.627899	-0.631786	-0.633719	-0.633674
0.194202	8.42566	-7.85838	8.44726	-44.3193	8.47381	165.798	8.48834	-117.053	8.57767	58.9445	8.58815	-47.5702	8.74495	12.9809	8.75018	-31.2665	8.81566	6.595	8.82171	-1.39762	8.87078	-83.9306	8.87637	103.512	9.07409	-210.516			0.294245	-0.450565	-0.46004	-0.470844	-0.482799	-0.495701	-0.50932	-0.523411	-0.537713	-0.551963	-0.565897	-0.57926	-0.591809	-0.603322	-0.6136	-0.62247	-0.629791	-0.635452	-0.639374	-0.641511	-0.641848
0.197016	8.42085	-6.82651	8.4425	-40.7107	8.46898	166.63	8.48351	-121.889	8.571	53.1196	8.5817	-42.362	8.74119	17.0371	8.74618	-35.6403	8.8121	6.65187	8.8188	0.373821	8.86579	-77.1408	8.87199	95.081	9.0705	-144.231			0.298509	-0.461596	-0.470525	-0.480703	-0.491957	-0.504093	-0.516893	-0.530126	-0.543548	-0.556914	-0.569982	-0.582516	-0.594298	-0.605126	-0.614822	-0.623235	-0.630243	-0.635751	-0.639695	-0.64204	-0.642778
0.199831	8.41605	-5.79959	8.43776	-37.0116	8.46416	167.617	8.47869	-126.906	8.56432	47.5223	8.57525	-37.4517	8.7374	21.4903	8.74215	-40.3898	8.80851	6.31182	8.81588	3.42176	8.86083	-73.6711	8.86765	89.0842	9.06686	-105.904			0.302774	-0.467571	-0.475757	-0.485106	-0.495456	-0.506625	-0.518409	-0.530594	-0.542955	-0.555268	-0.567313	-0.578878	-0.589766	-0.5998	-0.608824	-0.616707	-0.623346	-0.628664	-0.632609	-0.635157	-0.636307
0.202645	8.41128	-4.78428	8.43304	-33.1925	8.45934	168.759	8.47387	-132.116	8.55765	42.1072	8.5688	-32.8016	8.7336	26.39	8.73811	-45.5631	8.80489	5.70047	8.81294	7.82407	8.85588	-73.0601	8.86336	84.8553	9.06319	-83.734			0.307038	-0.468464	-0.475711	-0.484033	-0.49328	-0.503284	-0.513858	-0.524807	-0.535929	-0.547022	-0.557889	-0.568343	-0.578213	-0.587344	-0.595603	-0.602881	-0.609093	-0.614179	-0.6181	-0.620841	-0.622408
0.20546	8.40651	-3.78796	8.42833	-29.22	8.45452	170.057	8.46905	-137.537	8.55097	36.8308	8.56235	-28.3773	8.72977	31.7938	8.73405	-51.2159	8.80124	4.9178	8.80998	13.7186	8.85097	-75.0571	8.85912	81.9025	9.05948	-70.251			0.311303	-0.464279	-0.470403	-0.477511	-0.485465	-0.494115	-0.503295	-0.51283	-0.522542	-0.532255	-0.541797	-0.551007	-0.559738	-0.567861	-0.575267	-0.581867	-0.587596	-0.592407	-0.596275	-0.599196	-0.601178
0.208274	8.40177	-2.81868	8.42363	-25.0571	8.4497	171.509	8.46423	-143.185	8.5443	31.6505	8.55591	-24.1467	8.72593	37.7691	8.72998	-57.4124	8.79757	4.04491	8.80702	21.3012	8.84609	-79.5742	8.85493	79.8575	9.05574	-61.5214			0.315567	-0.455053	-0.459885	-0.465605	-0.472093	-0.479216	-0.486832	-0.49479	-0.502938	-0.511125	-0.519207	-0.527051	-0.534536	-0.541558	-0.54803	-0.553886	-0.559077	-0.563574	-0.567364	-0.570448	-0.57284
0.211089	8.39703	-1.88517	8.41895	-20.6619	8.44489	173.114	8.45941	-149.079	8.53763	26.524	8.54948	-20.0799	8.72206	44.3937	8.72589	-64.2267	8.79386	3.14778	8.80404	30.8264	8.84124	-86.6563	8.85079	78.4402	9.05196	-55.4673			0.319831	-0.440843	-0.444236	-0.448417	-0.453286	-0.458733	-0.464638	-0.470878	-0.477327	-0.483864	-0.490373	-0.496747	-0.502894	-0.508734	-0.514206	-0.519262	-0.523873	-0.528023	-0.53171	-0.534943	-0.537738
0.213903	8.39232	-0.996841	8.41429	-15.9881	8.44009	174.871	8.4546	-155.241	8.53097	21.409	8.54305	-16.1487	8.71817	51.7569	8.72177	-71.7435	8.79014	2.2794	8.80105	42.61	8.83643	-96.4622	8.84671	77.4353	9.04816	-50.9469			0.324096	-0.421736	-0.423566	-0.426084	-0.42921	-0.432858	-0.436934	-0.441342	-0.445987	-0.450776	-0.455622	-0.460448	-0.465187	-0.469788	-0.474209	-0.478425	-0.482424	-0.486202	-0.489769	-0.493139	-0.496331
0.216718	8.38762	-0.163731	8.40965	-10.9836	8.43528	176.781	8.44978	-161.695	8.52431	16.2623	8.53663	-12.3264	8.71425	59.9606	8.71764	-80.0596	8.78639	1.48106	8.79804	57.0303	8.83166	-109.251	8.84269	76.677	9.04433	-47.3056			0.32836	-0.397847	-0.398023	-0.398784	-0.400075	-0.401834	-0.403996	-0.406494	-0.409261	-0.412236	-0.415362	-0.41859	-0.421881	-0.425206	-0.42855	-0.431905	-0.435274	-0.43867	-0.442108	-0.445609	-0.44919
0.219532	8.38293	0.603507	8.40502	-5.59038	8.43048	178.84	8.44497	-168.468	8.51767	11.0396	8.53022	-8.58719	8.71031	69.1188	8.71348	-89.284	8.78263	0.78309	8.79503	74.5274	8.82694	-125.371	8.83871	76.0375	9.04048	-44.1564			0.332625	-0.369336	-0.367797	-0.366744	-0.366145	-0.365964	-0.366165	-0.366712	-0.367567	-0.3687	-0.370083	-0.371696	-0.373527	-0.375573	-0.377836	-0.380331	-0.383074	-0.386089	-0.3894	-0.39303	-0.396999
0.222347	8.37826	1.29366	8.40041	0.256367	8.42568	181.049	8.44016	-175.592	8.51103	5.69477	8.52382	-4.90627	8.70634	79.3573	8.7093	-99.5372	8.77886	0.205647	8.792	95.5954	8.82227	-145.247	8.83479	75.4198	9.0366	-41.2663			0.336889	-0.336417	-0.333141	-0.330254	-0.327749	-0.325619	-0.323854	-0.32245	-0.3214	-0.320702	-0.320359	-0.320379	-0.320775	-0.321565	-0.322775	-0.324434	-0.326573	-0.329226	-0.332423	-0.336191	-0.340546
0.225161	8.37361	1.895	8.39582	6.62927	8.42089	183.407	8.43534	-183.102	8.5044	0.179493	8.51744	-1.25943	8.70234	90.8109	8.7051	-110.949	8.77508	-0.240565	8.78895	120.765	8.81766	-169.352	8.83093	74.7522	9.03269	-38.4964			0.341153	-0.299383	-0.294384	-0.289683	-0.285299	-0.281251	-0.27756	-0.27425	-0.271344	-0.268871	-0.266861	-0.265346	-0.264366	-0.26396	-0.264171	-0.265045	-0.266624	-0.268951	-0.272061	-0.275981	-0.280726
0.227976	8.36897	2.39536	8.39124	13.6097	8.41609	185.914	8.43052	-191.04	8.49779	-5.55701	8.51107	2.37703	8.6983	103.618	8.70087	-123.651	8.77129	-0.553306	8.78589	150.57	8.8131	-198.176	8.82712	73.9833	9.02877	-35.7673			0.345418	-0.258619	-0.25195	-0.245495	-0.2393	-0.233411	-0.227877	-0.222751	-0.218084	-0.213934	-0.210355	-0.207405	-0.205146	-0.203635	-0.202932	-0.203097	-0.204181	-0.206234	-0.209294	-0.213389	-0.21853
0.23079	8.36435	2.7822	8.38668	21.2893	8.4113	188.57	8.4257	-199.456	8.4912	-11.5683	8.50472	6.02639	8.69424	117.908	8.69662	-137.773	8.7675	-0.737632	8.78282	185.487	8.80861	-232.163	8.82336	73.0793	9.02482	-33.0379			0.349682	-0.214626	-0.206375	-0.198266	-0.19037	-0.182758	-0.175508	-0.168699	-0.16241	-0.156721	-0.151714	-0.147467	-0.144059	-0.141567	-0.140064	-0.139619	-0.140294	-0.14214	-0.1452	-0.149499	-0.155044
0.233605	8.35974	3.04267	8.38214	29.7711	8.40651	191.379	8.42088	-208.408	8.48463	-17.9107	8.49839	9.71157	8.69014	133.791	8.69234	-153.416	8.76372	-0.804538	8.77972	225.847	8.80418	-271.616	8.81966	72.0203	9.02086	-30.2922			0.353947	-0.168034	-0.158324	-0.148697	-0.139247	-0.130072	-0.121274	-0.112956	-0.105223	-0.0981755	-0.0919163	-0.0865435	-0.0821519	-0.0788318	-0.0766672	-0.0757349	-0.076102	-0.0778237	-0.0809408	-0.0854764	-0.0914333
0.236419	8.35515	3.16372	8.37762	39.1718	8.40172	194.344	8.41605	-217.967	8.47808	-24.6434	8.49208	13.4551	8.686	151.322	8.68803	-170.637	8.75994	-0.769478	8.77661	271.713	8.79983	-316.576	8.81601	70.7981	9.01688	-27.5307			0.358211	-0.119611	-0.108594	-0.0976184	-0.0867985	-0.0762557	-0.066114	-0.0564987	-0.0475342	-0.0393426	-0.0320423	-0.0257467	-0.0205634	-0.0165927	-0.0139265	-0.0126464	-0.0128225	-0.0145103	-0.0177487	-0.0225571	-0.0289321
0.239234	8.35057	3.13213	8.37311	49.6237	8.39694	197.472	8.41121	-228.221	8.47155	-31.8278	8.4858	17.279	8.68182	170.471	8.6837	-189.404	8.75617	-0.650846	8.77347	322.718	8.79556	-366.661	8.81241	69.4134	9.01288	-24.7634			0.362476	-0.070263	-0.0581216	-0.0459946	-0.0340179	-0.0223326	-0.0110825	-0.000411222	0.00953977	0.0186332	0.0267375	0.0337282	0.0394891	0.0439133	0.046905	0.0483803	0.0482694	0.0465186	0.0430924	0.0379768	0.0311818
0.242048	8.346	2.93464	8.36862	61.2774	8.39215	200.776	8.40636	-239.277	8.46506	-39.5266	8.47953	21.2047	8.67761	191.066	8.67933	-209.546	8.75241	-0.468499	8.77031	377.896	8.79137	-420.892	8.80885	67.8741	9.00887	-22.006			0.36674	-0.0210311	-0.0079667	0.00509085	0.0179877	0.0305656	0.0426646	0.0541266	0.0647973	0.0745286	0.0831802	0.0906209	0.0967299	0.101398	0.104529	0.10604	0.105865	0.103953	0.100274	0.0948216	0.0876117
0.244863	8.34144	2.55799	8.36415	74.3048	8.38737	204.274	8.40151	-251.27	8.45859	-47.8029	8.4733	25.2528	8.67335	212.731	8.67494	-230.687	8.74867	-0.24241	8.76712	435.535	8.78727	-477.548	8.80535	66.1932	9.00484	-19.276			0.371004	0.0269331	0.0407029	0.054454	0.0680175	0.0812213	0.0938935	0.105866	0.116975	0.127067	0.135998	0.143635	0.149855	0.154553	0.157635	0.159022	0.158654	0.156487	0.152497	0.146685	0.139076
0.247677	8.3369	1.98906	8.35969	88.9026	8.38258	207.992	8.39664	-264.367	8.45216	-56.7179	8.46709	29.4424	8.66906	234.817	8.67051	-252.185	8.74495	0.00848142	8.76391	493.12	8.78325	-534.109	8.8019	64.387	9.0008	-16.5906			0.375269	0.0723961	0.0866441	0.100842	0.11481	0.128364	0.141326	0.153521	0.164783	0.174955	0.183896	0.191473	0.19757	0.202086	0.204935	0.206045	0.205364	0.202856	0.198508	0.192326	0.184344
0.250492	8.33237	1.21489	8.35525	105.296	8.3778	211.97	8.39176	-278.78	8.44576	-66.3285	8.46092	33.7912	8.66472	256.353	8.66605	-273.07	8.74126	0.267188	8.76067	547.436	8.77933	-587.355	8.79849	62.474	8.99674	-13.9656			0.379533	0.114084	0.12858	0.142976	0.157083	0.170713	0.183682	0.195815	0.206946	0.216925	0.225611	0.232883	0.238632	0.242766	0.24521	0.245903	0.244803	0.241885	0.237144	0.230597	0.222285
0.253306	8.32785	0.222864	8.35083	123.745	8.37302	216.264	8.38687	-294.781	8.43941	-76.6831	8.45478	38.3144	8.66034	276.042	8.66157	-292.055	8.73759	0.519324	8.7574	594.876	8.77551	-633.679	8.79513	60.4736	8.99268	-11.4138			0.383798	0.150731	0.165248	0.179599	0.193588	0.207025	0.219729	0.231526	0.242259	0.251783	0.259969	0.266707	0.271901	0.275472	0.277358	0.277513	0.275907	0.272527	0.267379	0.260488	0.251904
0.256121	8.32334	-0.999258	8.34643	144.547	8.36823	220.954	8.38195	-312.71	8.4331	-87.8176	8.44867	43.0247	8.65591	292.353	8.65705	-307.616	8.73395	0.753486	8.7541	631.953	8.77178	-669.595	8.79181	58.4053	8.9886	-8.94494			0.388062	0.181143	0.195463	0.209534	0.22316	0.236154	0.248338	0.259547	0.269633	0.278465	0.28593	0.29193	0.296388	0.299242	0.300444	0.299966	0.297791	0.29392	0.28837	0.281176	0.272394
0.258935	8.31884	-2.46313	8.34204	168.044	8.36345	226.155	8.37702	-333.004	8.42684	-99.7496	8.4426	47.9306	8.65144	303.728	8.6525	-318.202	8.73035	0.961402	8.75079	655.895	8.76814	-692.332	8.78854	56.288	8.98452	-6.56592			0.392327	0.204248	0.218168	0.231745	0.244785	0.257106	0.26854	0.278936	0.288158	0.296093	0.302646	0.307738	0.311312	0.313325	0.313749	0.312571	0.309792	0.305427	0.299503	0.292065	0.283177
0.26175	8.31435	-4.17969	8.33767	194.628	8.35866	232.026	8.37206	-356.213	8.42064	-112.472	8.43658	53.0362	8.64693	308.896	8.64791	-322.553	8.72678	1.13785	8.74745	665.157	8.7646	-700.349	8.7853	54.1393	8.98042	-4.28066			0.396591	0.219169	0.232504	0.245393	0.257649	0.269098	0.279586	0.288976	0.297153	0.304022	0.309511	0.313563	0.316142	0.317227	0.316812	0.314901	0.311513	0.306675	0.300429	0.292828	0.283939
0.264565	8.30987	-6.15889	8.33331	224.744	8.35388	238.789	8.36709	-383.034	8.41449	-125.945	8.43059	58.3399	8.64238	307.21	8.6433	-320.032	8.72326	1.2804	8.74409	659.675	8.76115	-693.587	8.78211	51.9755	8.97633	-2.0907			0.400855	0.225269	0.237859	0.249895	0.261199	0.271611	0.280991	0.289223	0.296214	0.301891	0.306206	0.309127	0.310642	0.310752	0.309473	0.306829	0.302856	0.297596	0.2911	0.28343	0.274661
0.267379	8.30539	-8.40943	8.32897	258.895	8.34909	246.756	8.36208	-414.341	8.4084	-140.091	8.42465	63.8335	8.63778	298.878	8.63865	-310.854	8.71977	1.38906	8.74073	640.791	8.75779	-673.392	8.77896	49.8115	8.97222	0.00423806			0.40512	0.22221	0.23392	0.244967	0.255185	0.26443	0.272583	0.279547	0.285255	0.289658	0.292733	0.294476	0.294898	0.294026	0.291896	0.288553	0.284048	0.278438	0.271785	0.264159	0.255635
0.270194	8.30091	-10.9384	8.32463	297.641	8.3443	256.354	8.35705	-451.221	8.40238	-154.787	8.41876	69.5009	8.63314	284.969	8.63396	-296.1	8.71632	1.46582	8.73737	610.883	8.75451	-642.149	8.77584	47.66	8.96811	2.00574			0.409384	0.209984	0.220706	0.23066	0.239694	0.247683	0.254528	0.260159	0.26453	0.267622	0.269438	0.269999	0.269342	0.267518	0.264585	0.260606	0.25565	0.249785	0.243083	0.235619	0.227473
0.273008	8.29644	-13.7506	8.32031	341.588	8.33951	268.177	8.35199	-495.013	8.39644	-169.865	8.41292	75.3169	8.62846	267.188	8.62924	-277.482	8.71292	1.51417	8.734	572.862	8.7513	-602.775	8.77277	45.5323	8.964	3.9161			0.413649	0.188935	0.19859	0.207379	0.215167	0.221849	0.227349	0.231622	0.234649	0.236436	0.237015	0.236431	0.234748	0.232039	0.228382	0.223859	0.218553	0.212544	0.205912	0.198736	0.191096
0.275823	8.29197	-16.8484	8.316	391.369	8.33472	283.036	8.3469	-547.344	8.39056	-185.103	8.40714	81.2468	8.62375	247.492	8.62449	-256.967	8.70956	1.53862	8.73065	529.684	8.74816	-558.232	8.76973	43.4382	8.95988	5.7378			0.417913	0.159765	0.168302	0.175886	0.1824	0.187761	0.191919	0.19485	0.196565	0.197096	0.196498	0.194845	0.192223	0.188725	0.18445	0.179496	0.173958	0.167927	0.161488	0.154724	0.147713
0.278637	8.28751	-20.2305	8.31169	447.604	8.32993	302.04	8.34179	-610.159	8.38477	-200.24	8.40141	87.2451	8.61899	227.736	8.61971	-236.414	8.70625	1.54427	8.72731	483.99	8.74508	-511.168	8.76673	41.3857	8.95576	7.47307			0.422177	0.123519	0.130914	0.137281	0.142527	0.146589	0.14944	0.151084	0.151555	0.150912	0.149234	0.146618	0.143171	0.139007	0.13424	0.128983	0.123341	0.117414	0.111291	0.105054	0.0987816
0.281452	8.28304	-23.8913	8.30739	510.819	8.32514	326.69	8.33664	-685.738	8.37906	-214.975	8.39574	93.2554	8.6142	209.424	8.61489	-217.336	8.70298	1.53641	8.724	437.912	8.74207	-463.719	8.76376	39.3815	8.95165	9.12353			0.426442	0.0815506	0.0878006	0.0929681	0.0969784	0.0997927	0.101407	0.101849	0.101176	0.0994707	0.0968354	0.0933869	0.0892517	0.0845598	0.0794401	0.0740162	0.0684025	0.0627028	0.0570091	0.0514031	0.0459579
0.284266	8.27856	-27.8197	8.30308	581.329	8.32036	359.005	8.33147	-776.675	8.37344	-228.989	8.39012	99.2106	8.60938	193.644	8.61004	-200.823	8.69976	1.52026	8.72071	393.013	8.7391	-417.457	8.76082	37.431	8.94753	10.6899			0.430706	0.0354662	0.040592	0.0445985	0.0474318	0.0490748	0.0495457	0.048895	0.0472019	0.0445695	0.0411195	0.0369867	0.0323131	0.0272423	0.0219141	0.0164604	0.0110014	0.00564371	0.000479393	-0.00441284	-0.00896532
0.287081	8.27408	-31.9982	8.29877	659.034	8.31557	401.659	8.32628	-885.81	8.3679	-241.959	8.38458	105.033	8.60452	181.111	8.60516	-187.596	8.6966	1.50067	8.71745	350.336	8.73619	-373.428	8.75792	35.5385	8.94341	12.1718			0.434971	-0.0129401	-0.00890091	-0.00599765	-0.0042639	-0.00369595	-0.00425498	-0.00587034	-0.00844376	-0.0118544	-0.0159644	-0.0206247	-0.0256812	-0.0309805	-0.036375	-0.0417277	-0.0469157	-0.0518321	-0.056387	-0.0605064	-0.0641295
0.289895	8.26959	-36.4016	8.29445	743.134	8.3108	458.135	8.32107	-1016.07	8.36246	-253.575	8.37909	110.638	8.59964	172.294	8.60024	-178.127	8.69348	1.48202	8.71423	310.491	8.73332	-332.248	8.75505	33.7073	8.9393	13.5678			0.439235	-0.0617702	-0.0587663	-0.0568944	-0.0561687	-0.0565661	-0.0580293	-0.0604704	-0.063775	-0.067808	-0.0724191	-0.077449	-0.0827351	-0.0881178	-0.0934455	-0.0985795	-0.103397	-0.107793	-0.111683	-0.114998	-0.117686
0.29271	8.2651	-40.9955	8.29012	831.737	8.30603	532.854	8.31585	-1170.21	8.3571	-263.565	8.37367	115.93	8.59472	167.561	8.5953	-172.783	8.69041	1.46809	8.71104	273.757	8.7305	-294.202	8.75222	31.9399	8.93518	14.875			0.4435	-0.109112	-0.107082	-0.10616	-0.106342	-0.107587	-0.109823	-0.112947	-0.116831	-0.121331	-0.126288	-0.131536	-0.136907	-0.14224	-0.147383	-0.152199	-0.156567	-0.160388	-0.163583	-0.166093	-0.167874
0.295524	8.26059	-45.7356	8.28575	921.388	8.30127	631.215	8.31062	-1350.32	8.35184	-271.705	8.36832	120.815	8.58978	167.306	8.59034	-171.961	8.68739	1.46201	8.7079	240.183	8.72771	-259.343	8.74941	30.238	8.93108	16.0896			0.447764	-0.153132	-0.152009	-0.15195	-0.152935	-0.154909	-0.157786	-0.161451	-0.165769	-0.170588	-0.175744	-0.181069	-0.186396	-0.191564	-0.196424	-0.200843	-0.204708	-0.207927	-0.210427	-0.212159	-0.213091
0.298339	8.25606	-50.5665	8.28136	1006.65	8.29653	759.451	8.3054	-1557.34	8.34667	-277.834	8.36304	125.195	8.58481	172.063	8.58534	-176.194	8.68441	1.4663	8.7048	209.666	8.72496	-227.57	8.74664	28.6027	8.92697	17.2068			0.452028	-0.192169	-0.191881	-0.192597	-0.194282	-0.196867	-0.200257	-0.20433	-0.208945	-0.213947	-0.219171	-0.224451	-0.229623	-0.234531	-0.239033	-0.243003	-0.246336	-0.24895	-0.250783	-0.251795	-0.251966
0.301153	8.25152	-55.4216	8.27691	1079.94	8.29182	924.141	8.3002	-1790.33	8.34159	-281.854	8.35783	128.976	8.57982	182.584	8.58032	-186.231	8.68149	1.4829	8.70174	182.011	8.72225	-198.693	8.74389	27.0347	8.92288	18.2208			0.456293	-0.224811	-0.225287	-0.226691	-0.228976	-0.232063	-0.235849	-0.240208	-0.244997	-0.250061	-0.255241	-0.260373	-0.2653	-0.269877	-0.273969	-0.277462	-0.28026	-0.282294	-0.283512	-0.283887	-0.28341
0.303968	8.24696	-60.2228	8.2724	1132.07	8.28714	1131.25	8.29503	-2046.09	8.3366	-283.733	8.35269	132.073	8.57481	199.843	8.57528	-203.049	8.67862	1.5132	8.69873	156.973	8.71958	-172.469	8.74118	25.5341	8.91879	19.1253			0.460557	-0.24997	-0.251141	-0.253151	-0.255942	-0.25943	-0.263506	-0.268043	-0.272901	-0.277927	-0.282968	-0.287871	-0.292489	-0.296686	-0.30034	-0.303351	-0.305635	-0.307135	-0.307813	-0.307654	-0.306661
0.306782	8.24237	-64.8824	8.26782	1153.75	8.2825	1384.73	8.2899	-2319.27	8.33169	-283.496	8.34763	134.412	8.56977	224.928	8.57022	-227.731	8.6758	1.55815	8.69577	134.291	8.71693	-148.641	8.73849	24.1007	8.91471	19.9137			0.464822	-0.266932	-0.26873	-0.271269	-0.274483	-0.278282	-0.282556	-0.28718	-0.292017	-0.296924	-0.301755	-0.30637	-0.310634	-0.314425	-0.317636	-0.32018	-0.32199	-0.323022	-0.323251	-0.322677	-0.321313
0.309597	8.23776	-69.3049	8.26315	1138.22	8.2779	1685.07	8.28482	-2603.55	8.32687	-281.221	8.34263	135.935	8.56472	258.666	8.56514	-261.102	8.67302	1.6183	8.69286	113.704	8.71432	-126.948	8.73584	22.7341	8.91063	20.5791			0.469086	-0.275384	-0.277747	-0.280745	-0.284305	-0.288337	-0.292732	-0.297367	-0.302114	-0.306839	-0.311409	-0.315697	-0.319583	-0.322961	-0.325741	-0.327852	-0.329243	-0.329885	-0.329768	-0.328903	-0.327318
0.312411	8.23312	-73.3899	8.25839	1083.93	8.27337	2028.76	8.27981	-2893.83	8.32214	-277.024	8.33771	136.602	8.55965	300.837	8.56005	-302.942	8.6703	1.69389	8.68999	94.9622	8.71173	-107.144	8.73321	21.4336	8.90657	21.1152			0.47335	-0.275426	-0.278293	-0.281686	-0.285528	-0.289726	-0.294177	-0.298764	-0.303367	-0.307866	-0.312141	-0.31608	-0.319581	-0.322555	-0.324931	-0.326655	-0.327691	-0.328028	-0.32767	-0.326642	-0.324983
0.315226	8.22845	-77.0375	8.25351	996.108	8.26891	2409.58	8.27487	-3189.05	8.31749	-271.056	8.33286	136.396	8.55456	348.914	8.55494	-350.719	8.66762	1.78491	8.68718	77.8367	8.70918	-88.9999	8.73061	20.1984	8.90252	21.5158			0.477615	-0.267549	-0.270865	-0.274595	-0.27866	-0.28297	-0.287424	-0.291917	-0.296339	-0.300581	-0.304542	-0.308125	-0.311248	-0.313839	-0.315847	-0.317234	-0.317985	-0.318102	-0.317606	-0.316534	-0.314937
0.31804	8.22374	-80.1524	8.24852	885.582	8.26451	2821.78	8.27002	-3494.2	8.31291	-263.489	8.32809	135.32	8.54945	396.728	8.54982	-398.262	8.66499	1.89115	8.68441	62.119	8.70666	-72.3094	8.72803	19.0276	8.89847	21.7758			0.481879	-0.252601	-0.256312	-0.260326	-0.264564	-0.268939	-0.273356	-0.27772	-0.281933	-0.285902	-0.28954	-0.292772	-0.295531	-0.297767	-0.299446	-0.300551	-0.301083	-0.301061	-0.30052	-0.29951	-0.298095
0.320855	8.21901	-82.6506	8.24341	765.491	8.26019	3262.98	8.26526	-3819.96	8.30841	-254.512	8.32338	133.397	8.54434	434.405	8.5447	-435.696	8.66241	2.01222	8.68169	47.6236	8.70416	-56.8877	8.72548	17.9201	8.89445	21.891			0.486144	-0.231725	-0.23578	-0.240029	-0.244395	-0.248796	-0.253143	-0.257352	-0.261339	-0.265025	-0.268342	-0.271231	-0.273646	-0.275556	-0.276947	-0.277819	-0.278192	-0.2781	-0.277593	-0.276733	-0.275595
0.323669	8.21424	-84.4642	8.23819	647.538	8.25594	3733.45	8.26059	-4178.22	8.30398	-244.321	8.31875	130.673	8.5392	451.217	8.53957	-452.29	8.65988	2.14762	8.67902	34.1874	8.7017	-42.5724	8.72296	16.8749	8.89043	21.8584			0.490408	-0.206288	-0.210637	-0.215075	-0.219529	-0.223921	-0.228172	-0.232206	-0.235955	-0.239355	-0.242355	-0.244913	-0.247005	-0.248617	-0.249754	-0.250435	-0.250696	-0.250588	-0.250175	-0.24953	-0.248738
0.326484	8.20943	-85.547	8.23288	539.705	8.25175	4228.57	8.25602	-4572.26	8.29963	-233.117	8.31419	127.21	8.53406	440.909	8.53443	-441.785	8.6574	2.29675	8.6764	21.6686	8.69926	-29.2221	8.72047	15.8909	8.88643	21.6767			0.494673	-0.177797	-0.182388	-0.186972	-0.191477	-0.195829	-0.19996	-0.203804	-0.207307	-0.21042	-0.213107	-0.215348	-0.217133	-0.218469	-0.219379	-0.2199	-0.220084	-0.219996	-0.219713	-0.219322	-0.218915
0.329298	8.20458	-85.877	8.22747	445.92	8.24763	4724.11	8.25155	-4981.68	8.29534	-221.099	8.3097	123.083	8.52891	405.508	8.5293	-406.209	8.65496	2.4589	8.67382	9.9451	8.69686	-16.7149	8.718	14.9671	8.88244	21.3458			0.498937	-0.147808	-0.152593	-0.157279	-0.161797	-0.166082	-0.170071	-0.173712	-0.176961	-0.179786	-0.182166	-0.184097	-0.185587	-0.186663	-0.187362	-0.18774	-0.187863	-0.187812	-0.187675	-0.187549	-0.187535
0.332113	8.1997	-85.4588	8.22198	367.002	8.24355	5159.33	8.2472	-5346.42	8.29112	-208.46	8.30527	118.378	8.52375	353.914	8.52416	-354.456	8.65257	2.63328	8.6713	-1.08675	8.69448	-4.94725	8.71555	14.1025	8.87847	20.8679			0.503201	-0.117843	-0.122771	-0.127517	-0.132014	-0.136203	-0.140031	-0.143455	-0.146443	-0.148976	-0.15105	-0.152675	-0.153877	-0.154698	-0.155192	-0.155429	-0.155492	-0.155473	-0.155473	-0.155597	-0.155955
0.334927	8.19477	-84.3225	8.21642	301.93	8.23952	5433.42	8.24295	-5564.55	8.28696	-195.386	8.30092	113.189	8.51859	296.776	8.51903	-297.177	8.65022	2.81901	8.66882	-11.5139	8.69213	6.16801	8.71313	13.2962	8.87452	20.2464			0.507466	-0.0893071	-0.0943288	-0.0990914	-0.103533	-0.1076	-0.111247	-0.114439	-0.117157	-0.119393	-0.121158	-0.122476	-0.123388	-0.12395	-0.124232	-0.124319	-0.124306	-0.124296	-0.124402	-0.124739	-0.125421
0.337742	8.18982	-82.5214	8.2108	248.875	8.23553	5436.73	8.23881	-5524.46	8.28287	-182.047	8.29662	107.61	8.51343	242.224	8.5139	-242.498	8.64792	3.01515	8.66638	-21.408	8.68981	16.7027	8.71074	12.5473	8.87059	19.487			0.51173	-0.063421	-0.0684864	-0.0732247	-0.0775775	-0.0814953	-0.0849399	-0.0878859	-0.0903225	-0.0922547	-0.0937038	-0.0947078	-0.0953207	-0.0956123	-0.0956664	-0.0955798	-0.0954595	-0.095421	-0.0955847	-0.0960735	-0.0970092
0.340556	8.18483	-80.1276	8.20515	205.834	8.23157	5115.44	8.23478	-5170.18	8.27884	-168.603	8.2924	101.736	8.50826	194.585	8.50877	-194.745	8.64567	3.22068	8.66399	-30.8264	8.68752	26.7144	8.70836	11.8553	8.86667	18.5969			0.515995	-0.0411651	-0.0462266	-0.0509006	-0.0551316	-0.0588748	-0.0620975	-0.0647818	-0.0669253	-0.0685429	-0.0696663	-0.0703449	-0.0706445	-0.0706467	-0.0704474	-0.0701545	-0.0698858	-0.069766	-0.0699242	-0.0704899	-0.0715902
0.343371	8.17981	-77.2268	8.19945	170.949	8.22763	4519.29	8.23086	-4549.46	8.27488	-155.194	8.28823	95.6557	8.5031	155.179	8.50365	-155.237	8.64346	3.43454	8.66164	-39.8133	8.68526	36.2479	8.70601	11.2195	8.86277	17.5853			0.520259	-0.0232448	-0.0282574	-0.0328297	-0.0369087	-0.040453	-0.0434349	-0.0458425	-0.0476805	-0.0489718	-0.0497574	-0.0500961	-0.050064	-0.049753	-0.0492691	-0.0487301	-0.0482631	-0.0480011	-0.0480803	-0.0486362	-0.0498
0.346186	8.17475	-73.9124	8.19374	142.626	8.22374	3778.47	8.22703	-3790.77	8.27097	-141.947	8.28413	89.4539	8.49794	123.609	8.49854	-123.575	8.6413	3.65559	8.65934	-48.401	8.68303	45.3358	8.70369	10.6396	8.8589	16.4629			0.524524	-0.0100717	-0.0149948	-0.0194319	-0.0233318	-0.0266559	-0.0293802	-0.0314973	-0.033018	-0.0339717	-0.0344066	-0.0343896	-0.0340054	-0.0333546	-0.0325517	-0.0317232	-0.0310037	-0.0305336	-0.030455	-0.0309083	-0.0320281
0.349	8.16967	-70.28	8.188	119.553	8.21988	3030.79	8.22328	-3030.46	8.26712	-128.967	8.28009	83.2065	8.49279	98.7603	8.49344	-98.6429	8.63918	3.8827	8.65707	-56.6103	8.68084	53.9993	8.70139	10.1154	8.85504	15.2422			0.528788	-0.00176446	-0.00656301	-0.0108366	-0.014535	-0.0176214	-0.0200745	-0.0218904	-0.0230841	-0.0236901	-0.0237626	-0.0233749	-0.0226185	-0.0216011	-0.0204447	-0.0192824	-0.0182558	-0.0175108	-0.0171946	-0.0174515	-0.0184191
0.351815	8.16457	-66.4225	8.18226	100.676	8.21606	2367.03	8.21962	-2358.16	8.26332	-116.346	8.27611	76.9804	8.48764	79.3678	8.48835	-79.1754	8.6371	4.11475	8.65485	-64.4517	8.67867	62.2493	8.6991	9.64702	8.85121	13.937			0.533052	0.00183413	-0.00281198	-0.00690017	-0.0103806	-0.0132172	-0.0153902	-0.016898	-0.0177586	-0.0180101	-0.0177111	-0.01694	-0.0157936	-0.0143854	-0.012843	-0.0113053	-0.00991918	-0.0088354	-0.00820509	-0.00817558	-0.00888645
0.354629	8.15944	-62.4262	8.17651	85.1526	8.21229	1822.95	8.21602	-1808.68	8.25959	-104.157	8.27219	70.8331	8.48251	64.273	8.48327	-64.0128	8.63507	4.35065	8.65267	-71.9261	8.67654	70.0864	8.69685	9.23475	8.84741	12.5625			0.537317	0.00112582	-0.00334844	-0.00723727	-0.0104903	-0.0130714	-0.0149614	-0.0161596	-0.0166858	-0.0165805	-0.0159054	-0.0147424	-0.0131923	-0.011373	-0.0094168	-0.00746694	-0.0056744	-0.00419379	-0.00317929	-0.00278046	-0.00313816
0.357444	8.1543	-58.3683	8.17076	72.3197	8.20857	1397.57	8.21249	-1380.28	8.25591	-92.4583	8.26833	64.8124	8.4774	52.5094	8.4782	-52.1878	8.63309	4.58943	8.65052	-79.0252	8.67444	77.5024	8.69461	8.87919	8.84362	11.1353			0.541581	-0.00328586	-0.00757854	-0.011263	-0.0142875	-0.0166151	-0.018226	-0.0191196	-0.0193162	-0.0188575	-0.017807	-0.016249	-0.0142872	-0.0120425	-0.00965069	-0.00725841	-0.00501983	-0.00309239	-0.00163252	-0.000791316	-0.000710301
0.360258	8.14914	-54.315	8.16502	61.6514	8.2049	1073.4	8.20902	-1054.89	8.25228	-81.293	8.26452	58.9569	8.47229	43.3077	8.47315	-42.9302	8.63115	4.83026	8.64841	-85.7329	8.67237	84.4806	8.69239	8.58123	8.83987	9.67266			0.545846	-0.0106456	-0.0147576	-0.0182426	-0.0210467	-0.0231313	-0.0244749	-0.0250761	-0.0249547	-0.0241526	-0.0227339	-0.0207841	-0.0184088	-0.0157311	-0.012889	-0.0100318	-0.00731587	-0.00490083	-0.00294465	-0.00159935	-0.00100664
0.363073	8.14398	-50.3212	8.15929	52.7318	8.20129	829.214	8.2056	-810.797	8.24871	-70.6918	8.26077	53.2967	8.46721	36.0696	8.46811	-35.6413	8.62925	5.07255	8.64634	-92.0261	8.67034	90.9966	8.6902	8.34215	8.83614	8.19284			0.55011	-0.0201	-0.0240437	-0.0273447	-0.0299465	-0.0318075	-0.0329042	-0.0332332	-0.0328128	-0.0316842	-0.0299112	-0.0275797	-0.024796	-0.0216845	-0.0183849	-0.015048	-0.0118321	-0.00889816	-0.00640521	-0.00450578	-0.00334136
0.365887	8.13881	-46.4305	8.15358	45.2315	8.19774	645.785	8.20223	-628.41	8.24519	-60.674	8.25708	47.8541	8.46214	30.3355	8.4631	-29.8608	8.62739	5.31606	8.6443	-97.8758	8.66835	97.0198	8.68802	8.16361	8.83243	6.71467			0.554374	-0.0307518	-0.0345514	-0.037695	-0.0401226	-0.0417892	-0.0426681	-0.0427532	-0.0420606	-0.0406296	-0.0385231	-0.0358263	-0.0326458	-0.0291066	-0.025349	-0.0215253	-0.0177947	-0.0143194	-0.011259	-0.00876628	-0.00698241
0.368702	8.13363	-42.6764	8.14788	38.8883	8.19424	507.635	8.19891	-491.962	8.24172	-51.249	8.25344	42.6441	8.4571	25.7539	8.45811	-25.2369	8.62558	5.56093	8.6423	-103.248	8.66639	102.514	8.68587	8.04773	8.82876	5.25736			0.558639	-0.0417103	-0.0454021	-0.0484263	-0.0507185	-0.0522294	-0.0529285	-0.0528061	-0.0518753	-0.050173	-0.0477602	-0.044721	-0.0411613	-0.0372061	-0.0329963	-0.0286847	-0.0244315	-0.0203996	-0.0167493	-0.0136336	-0.011193
0.371516	8.12846	-39.0827	8.14221	33.4929	8.19079	402.986	8.19563	-389.449	8.23831	-42.4176	8.24985	37.6762	8.45208	22.0557	8.45313	-21.5	8.62381	5.8079	8.64033	-108.107	8.66447	107.439	8.68374	7.99716	8.82511	3.84027			0.562903	-0.0521373	-0.0557697	-0.0587235	-0.0609292	-0.0623327	-0.0628987	-0.0626131	-0.0614854	-0.0595493	-0.0568633	-0.0535097	-0.0495934	-0.0452388	-0.040587	-0.0357912	-0.0310125	-0.0264143	-0.0221578	-0.018396	-0.0152697
0.374331	8.12329	-35.6656	8.13657	28.878	8.1874	323.119	8.1924	-311.98	8.23495	-34.174	8.24632	32.9546	8.44709	19.0344	8.44818	-18.4432	8.62208	6.05839	8.63838	-112.416	8.66258	111.753	8.68162	8.01516	8.8215	2.48266			0.567168	-0.0612848	-0.0649177	-0.0678611	-0.0700394	-0.0713928	-0.0718805	-0.0714835	-0.0702067	-0.06808	-0.0651588	-0.0615232	-0.0572765	-0.0525425	-0.0474619	-0.0421885	-0.0368841	-0.0317131	-0.0268374	-0.0224111	-0.018575
0.377145	8.11813	-32.4344	8.13095	24.9086	8.18407	261.658	8.18921	-253.046	8.23164	-26.5063	8.24284	28.4793	8.44212	16.5303	8.44326	-15.9066	8.62039	6.31472	8.63647	-116.136	8.66074	115.412	8.67953	8.1057	8.81791	1.20346			0.571432	-0.0685247	-0.0722292	-0.0752322	-0.0774515	-0.0788207	-0.0792925	-0.0788424	-0.07747	-0.0752008	-0.0720865	-0.0682045	-0.0636562	-0.0585643	-0.0530696	-0.047326	-0.0414965	-0.0357468	-0.0302402	-0.025132	-0.0205642
0.37996	8.11298	-29.3933	8.12536	21.476	8.18079	213.958	8.18606	-207.901	8.22838	-19.3984	8.23941	24.2471	8.43719	14.4191	8.43836	-13.7656	8.61874	6.58033	8.63459	-119.237	8.65893	118.376	8.67745	8.27359	8.81436	0.0210107			0.575697	-0.0733696	-0.0772266	-0.0803687	-0.0827059	-0.0841642	-0.0846894	-0.0842503	-0.0828407	-0.0804809	-0.0772185	-0.0731277	-0.0683077	-0.0628801	-0.0569854	-0.0507784	-0.0444231	-0.0380873	-0.0319365	-0.026128	-0.0208061
0.382774	8.10785	-26.542	8.11981	18.4921	8.17757	176.623	8.18296	-173.077	8.22518	-12.8306	8.23603	20.2521	8.43228	12.6028	8.4335	-11.922	8.61713	6.86006	8.63273	-121.689	8.65716	120.606	8.67539	8.52465	8.81084	-1.04721			0.579961	-0.0754846	-0.0795838	-0.0829525	-0.0854918	-0.0871192	-0.0877727	-0.0874136	-0.0860289	-0.0836334	-0.0802698	-0.0760088	-0.0709471	-0.0652051	-0.0589231	-0.0522569	-0.0453724	-0.03844	-0.0316281	-0.0250975	-0.0189959
0.385589	8.10273	-23.8772	8.1143	15.885	8.1744	147.165	8.17989	-146.029	8.22202	-6.78059	8.23271	16.4866	8.42741	11.0033	8.42866	-10.2975	8.61557	7.16047	8.63089	-123.474	8.65544	122.069	8.67336	8.86592	8.80735	-1.98476			0.584225	-0.0746914	-0.0791298	-0.0828191	-0.0856506	-0.0875325	-0.0883936	-0.0881869	-0.0868922	-0.0845176	-0.0811008	-0.0767081	-0.0714338	-0.0653969	-0.0587377	-0.0516135	-0.0441925	-0.0366484	-0.029154	-0.0218747	-0.014963
0.388403	8.09764	-21.3932	8.10882	13.596	8.17128	123.741	8.17687	-124.879	8.21892	-1.22453	8.22944	12.9414	8.42257	9.55681	8.42385	-8.82819	8.61404	7.49034	8.62909	-124.585	8.65375	122.741	8.67133	9.30595	8.8039	-2.77649			0.58849	-0.0709655	-0.0758452	-0.079954	-0.0831722	-0.0853973	-0.0865484	-0.0865691	-0.0854309	-0.0831349	-0.0797127	-0.0752264	-0.0697671	-0.0634525	-0.0564233	-0.0488382	-0.040869	-0.0326935	-0.0244899	-0.0164299	-0.0086724
0.391218	8.09258	-19.0828	8.10338	11.5771	8.16821	104.982	8.17389	-108.23	8.21586	3.86267	8.22622	9.6066	8.41778	8.21005	8.41908	-7.46066	8.61255	7.86118	8.6273	-125.025	8.65211	122.603	8.66933	9.85514	8.80048	-3.40866			0.592754	-0.0644276	-0.0698535	-0.0744832	-0.0781848	-0.080844	-0.0823688	-0.0826927	-0.0817781	-0.079618	-0.0762377	-0.0716942	-0.0660757	-0.0594982	-0.052103	-0.0440511	-0.0355178	-0.0266866	-0.0177423	-0.00886437	-0.000220285
0.394032	8.08754	-16.9377	8.09799	9.78857	8.1652	89.8572	8.17094	-95.0371	8.21286	8.50657	8.22305	6.47178	8.41302	6.91718	8.41434	-6.14898	8.6111	8.28795	8.62554	-124.817	8.65051	121.65	8.66735	10.5263	8.7971	-3.86906			0.597019	-0.05533	-0.0614075	-0.0666597	-0.0709411	-0.0741249	-0.0761067	-0.0768089	-0.0761839	-0.074216	-0.0709234	-0.0663578	-0.0606037	-0.0537761	-0.0460164	-0.0374885	-0.0283723	-0.0188578	-0.00913782	0.00059889	0.0101743
0.396847	8.08254	-14.9489	8.09264	8.19753	8.16224	77.5871	8.16804	-84.5104	8.2099	12.7328	8.21993	3.52641	8.4083	5.63706	8.40963	-4.85193	8.60969	8.79002	8.62379	-123.998	8.64895	119.884	8.66538	11.3351	8.79375	-4.14702			0.601283	-0.0440402	-0.0508718	-0.0568453	-0.0618006	-0.0655968	-0.0681164	-0.0692696	-0.0689979	-0.0672762	-0.064115	-0.0595601	-0.0536925	-0.0466254	-0.0385012	-0.0294868	-0.0197675	-0.0095406	0.000991687	0.0116295	0.0221823
0.399661	8.07756	-13.1071	8.08734	6.77671	8.15933	67.575	8.16518	-76.0506	8.207	16.5666	8.21686	0.760106	8.40362	4.33105	8.40497	-3.53082	8.60832	9.39235	8.62207	-122.625	8.64744	117.319	8.66343	12.3013	8.79045	-4.23333			0.605547	-0.0310213	-0.0387036	-0.0454915	-0.0512091	-0.0557004	-0.0588337	-0.0605062	-0.0606475	-0.0592227	-0.0562337	-0.0517204	-0.0457595	-0.0384628	-0.0299738	-0.0204625	-0.0101203	0.000847078	0.0122269	0.0238065	0.0353813
0.402476	8.07263	-11.4031	8.08208	5.50331	8.15647	59.3611	8.16236	-69.1989	8.20414	20.0328	8.21384	-1.83716	8.39899	2.96096	8.40034	-2.14742	8.60698	10.1271	8.62037	-120.778	8.64596	113.975	8.6615	13.4495	8.78718	-4.11998			0.609812	-0.0168109	-0.0254312	-0.0331176	-0.0396774	-0.0449385	-0.0487542	-0.0510077	-0.0516163	-0.0505343	-0.0477549	-0.0433114	-0.0372764	-0.02976	-0.0209066	-0.0108901	9.15296e-05	0.0118235	0.0240814	0.0366386	0.0492743
0.40529	8.06773	-9.82783	8.07688	4.35817	8.15366	52.5877	8.15958	-63.6021	8.20134	23.1551	8.21087	-4.27491	8.3944	1.48707	8.39576	-0.661983	8.60568	11.0356	8.61868	-118.557	8.64454	109.882	8.65959	14.8111	8.78394	-3.79981			0.614076	-0.00199837	-0.0116313	-0.020288	-0.0277583	-0.0338532	-0.03841	-0.0412976	-0.0424203	-0.0417212	-0.0391845	-0.0348365	-0.0287455	-0.02102	-0.0118053	-0.0012796	0.0103525	0.0228662	0.0360246	0.0495859	0.0633118
0.408105	8.06288	-8.37231	8.07173	3.32513	8.1509	46.9743	8.15685	-58.9863	8.19858	25.9564	8.20796	-6.56205	8.38987	-0.133979	8.39122	0.968868	8.60442	12.1712	8.61702	-116.086	8.64315	105.068	8.65769	16.4265	8.78075	-3.26587			0.618341	0.0127982	0.0020943	-0.00758903	-0.0160233	-0.023002	-0.0283465	-0.0319105	-0.033585	-0.0333017	-0.0310356	-0.0268058	-0.0206763	-0.0127539	-0.00318507	0.00784787	0.020133	0.0334355	0.0475051	0.0620841	0.0769155
0.410919	8.05807	-7.02804	8.06663	2.39047	8.14819	42.2994	8.15415	-55.1381	8.19588	28.4583	8.20509	-8.70682	8.38538	-1.95153	8.38672	2.79449	8.60319	13.6027	8.61537	-113.513	8.64181	99.5611	8.65581	18.3481	8.7776	-2.51061			0.622605	0.0269562	0.0151424	0.00439491	-0.00503917	-0.0129357	-0.0190993	-0.0233689	-0.0256221	-0.025779	-0.0238052	-0.0197131	-0.013562	-0.00545722	0.00445348	0.0159836	0.028914	0.0429992	0.0579755	0.0735688	0.089503
0.413734	8.05331	-5.78688	8.06159	1.54244	8.14552	38.3863	8.15149	-51.8903	8.19322	30.6815	8.20228	-10.7168	8.38094	-4.02374	8.38227	4.87303	8.60199	15.419	8.61374	-111.015	8.6405	93.38	8.65395	20.6448	8.77449	-1.52469			0.62687	0.0398733	0.0269326	0.0151046	0.00465509	-0.00417422	-0.0111717	-0.0161612	-0.0190073	-0.0196188	-0.0179523	-0.0140133	-0.00785709	0.000412742	0.010647	0.0226549	0.03621	0.0510565	0.0669173	0.0835017	0.100514
0.416548	8.0486	-4.64108	8.0566	0.770941	8.14291	35.0932	8.14888	-49.1113	8.19062	32.6452	8.19952	-12.5988	8.37655	-6.42113	8.37786	7.27503	8.60082	17.7355	8.61212	-108.798	8.63924	86.5246	8.65211	23.4081	8.77142	-0.295457			0.631134	0.0509907	0.0369303	0.0240291	0.0125708	0.00281445	-0.00501259	-0.0107199	-0.0141592	-0.0152288	-0.0138766	-0.0101019	-0.00395612	0.00445849	0.0149913	0.0274473	0.0415928	0.0571621	0.0738649	0.0913944	0.109436
0.419363	8.04394	-3.58331	8.05168	0.067233	8.14035	32.3057	8.14631	-46.6969	8.18806	34.3676	8.1968	-14.3591	8.37222	-9.23116	8.37351	10.0879	8.59968	20.7013	8.61053	-107.107	8.63802	78.9657	8.65029	26.7606	8.76839	1.19501			0.635398	0.0598174	0.0446703	0.0307278	0.0182911	0.00763541	-0.000996907	-0.00740198	-0.0114199	-0.0129392	-0.0118998	-0.00829568	-0.00217472	0.00636165	0.0171612	0.0300248	0.0447121	0.0609476	0.0784286	0.0968334	0.115829
0.422177	8.03933	-2.60667	8.04681	-0.576321	8.13783	29.9304	8.14377	-44.5647	8.18555	35.8657	8.19414	-16.0033	8.36795	-12.5643	8.3692	13.4222	8.59858	24.5097	8.60895	-106.226	8.63684	70.6306	8.6485	30.8677	8.76541	2.97251			0.639663	0.0659516	0.0497767	0.0348504	0.0214899	0.00998534	0.000592755	-0.0064719	-0.0110383	-0.0129862	-0.0122492	-0.00881626	-0.00273293	0.00589982	0.016928	0.0301484	0.0453142	0.0621411	0.0803153	0.0995009	0.119348
0.424992	8.03478	-1.70463	8.04201	-1.16643	8.13536	27.8913	8.14129	-42.649	8.1831	37.1554	8.19153	-17.5365	8.36373	-16.5626	8.36495	17.4198	8.5975	29.4099	8.60739	-106.495	8.6357	61.3845	8.64673	35.9534	8.76246	5.07402			0.643927	0.0691005	0.0519824	0.0361547	0.021949	0.00966842	-0.00041893	-0.00808668	-0.0131557	-0.0154987	-0.015044	-0.0117771	-0.00574206	0.00296002	0.014173	0.0276897	0.0432574	0.060584	0.0793455	0.0991939	0.119765
0.427806	8.03029	-0.871099	8.03727	-1.70902	8.13294	26.1257	8.13884	-40.8976	8.18069	38.2517	8.18897	-18.9636	8.35957	-21.4107	8.36075	22.2656	8.59644	35.7204	8.60585	-108.315	8.63459	51.0094	8.64498	42.3195	8.75956	7.55199			0.648192	0.0690965	0.051144	0.034521	0.019571	0.00660857	-0.00408851	-0.0122854	-0.0177962	-0.0204884	-0.0202866	-0.0171745	-0.0111955	-0.0024519	0.0088976	0.022642	0.0385232	0.0562422	0.0754668	0.0958385	0.116981
0.430621	8.02586	-0.100324	8.0326	-2.20937	8.13057	24.5817	8.13644	-39.269	8.17833	39.1689	8.18647	-20.2888	8.35546	-27.3526	8.35661	28.2033	8.59541	43.8432	8.60433	-112.167	8.63351	39.181	8.64326	50.3663	8.7567	10.4799			0.652456	0.065909	0.0472526	0.0299613	0.0143885	0.000857395	-0.0103467	-0.018983	-0.0248608	-0.0278446	-0.0278574	-0.0248824	-0.018964	-0.0102066	0.00122826	0.0151256	0.0312224	0.0492143	0.068762	0.0894994	0.111041
0.433436	8.02149	0.613059	8.02799	-2.67219	8.12824	23.2165	8.13408	-37.73	8.17602	39.9202	8.18401	-21.5164	8.35142	-34.7143	8.35253	35.5591	8.59439	54.2713	8.60283	-118.61	8.63246	25.4543	8.64158	60.606	8.75388	13.9597			0.65672	0.0596512	0.0404392	0.0226244	0.00656731	-0.00740301	-0.0189964	-0.0279685	-0.0341267	-0.0373345	-0.0375152	-0.0346537	-0.0287967	-0.0200517	-0.00858394	0.0053877	0.021596	0.0397319	0.0594515	0.0803832	0.102135
0.43625	8.01718	1.27405	8.02345	-3.10169	8.12597	21.9946	8.13176	-36.2545	8.17376	40.5185	8.18161	-22.6507	8.34745	-43.9375	8.3485	44.7746	8.59339	67.583	8.60135	-128.28	8.63143	9.28047	8.63993	73.6441	8.75111	18.1312			0.660985	0.0505799	0.0309746	0.0127946	-0.00359528	-0.0178629	-0.0297163	-0.0389101	-0.0452523	-0.0486079	-0.048903	-0.0461257	-0.0403269	-0.0316182	-0.0201691	-0.00620285	0.0100097	0.0281562	0.0478895	0.0688355	0.0905995
0.439065	8.01294	1.8873	8.01898	-3.50162	8.12374	20.8862	8.12949	-34.8219	8.17156	40.9762	8.17925	-23.6959	8.34353	-55.6281	8.34453	56.4558	8.59241	84.4006	8.5999	-141.845	8.63041	-9.89089	8.63833	90.0767	8.74838	23.1857			0.665249	0.0390898	0.019262	0.000883898	-0.0156789	-0.0300939	-0.0420701	-0.0513644	-0.0577875	-0.0612088	-0.061559	-0.0588318	-0.0530836	-0.0444316	-0.0330504	-0.0191674	-0.00305702	0.0149661	0.0345539	0.0553316	0.076905
0.441879	8.00876	2.45707	8.01459	-3.87535	8.12156	19.8669	8.12726	-33.4161	8.1694	41.3055	8.17695	-24.6563	8.33968	-70.6291	8.34063	71.4456	8.59143	105.285	8.59849	-159.901	8.62941	-32.3301	8.63678	110.207	8.74569	29.3829			0.669514	0.0257001	0.00582415	-0.0125819	-0.0291543	-0.0435635	-0.0555222	-0.0647921	-0.0711898	-0.0745909	-0.0749334	-0.0722183	-0.0665091	-0.0579298	-0.046661	-0.0329348	-0.0170283	0.000742166	0.020029	0.0404598	0.0616436
0.444694	8.00466	2.98727	8.01026	-4.22583	8.11942	18.9162	8.12508	-32.025	8.16729	41.5182	8.1747	-25.5369	8.3359	-90.1289	8.33679	90.9327	8.59046	130.523	8.5971	-182.754	8.6284	-57.4541	8.6353	133.473	8.74304	37.0748			0.673778	0.0110351	-0.00871705	-0.026983	-0.0434037	-0.0576556	-0.0694577	-0.0785793	-0.0848451	-0.0881396	-0.0884098	-0.0856659	-0.0799802	-0.0714847	-0.0603667	-0.0468631	-0.0312542	-0.0138566	0.00498398	0.0248993	0.0455048
0.447508	8.00062	3.48138	8.00601	-4.55558	8.11734	18.0172	8.12294	-30.6393	8.16523	41.6264	8.1725	-26.3428	8.33218	-115.827	8.33301	116.617	8.58948	159.767	8.59575	-210.066	8.62737	-82.998	8.6339	157.615	8.74044	46.7371			0.678043	-0.00420126	-0.0236655	-0.0416308	-0.057746	-0.0716956	-0.083208	-0.0920622	-0.0980933	-0.101197	-0.101331	-0.0985156	-0.0928345	-0.0844284	-0.0734918	-0.0602672	-0.0450376	-0.0281194	-0.0098554	0.00939238	0.0292484
0.450323	7.99666	3.94247	8.00184	-4.86674	8.1153	17.1563	8.12084	-29.2527	8.16322	41.6422	8.17035	-27.0798	8.32853	-150.188	8.3293	150.962	8.5885	191.577	8.59444	-240.389	8.62632	-104.474	8.63259	178.139	8.73787	59.0101			0.682307	-0.0192557	-0.0382809	-0.0557979	-0.0714656	-0.0849795	-0.0960792	-0.104556	-0.110256	-0.113089	-0.113025	-0.110097	-0.104399	-0.0960819	-0.0853487	-0.0724475	-0.0576641	-0.0413146	-0.0237375	-0.00528721	0.0136717
0.453137	7.99277	4.37308	7.99775	-5.16095	8.11331	16.3221	8.11879	-27.8606	8.16127	41.578	8.16826	-27.7544	8.32495	-196.828	8.32567	197.584	8.5875	223.037	8.59318	-270.785	8.62523	-116.098	8.63138	189.236	8.73534	74.7475			0.686571	-0.0333589	-0.0518116	-0.0687498	-0.083845	-0.0968051	-0.107383	-0.115384	-0.120669	-0.12316	-0.122841	-0.119759	-0.11402	-0.105786	-0.0952687	-0.0827221	-0.0684349	-0.0527223	-0.0359184	-0.0183689	-0.000425421
0.455952	7.98896	4.77524	7.99373	-5.43933	8.11137	15.5058	8.11679	-26.4607	8.15936	41.4465	8.16621	-28.3738	8.32144	-261.109	8.3221	261.846	8.58648	249.867	8.59197	-296.932	8.6241	-113.739	8.63027	186.733	8.73285	95.0666			0.690836	-0.045761	-0.063529	-0.0797792	-0.0941967	-0.106504	-0.11647	-0.123912	-0.128708	-0.130795	-0.130171	-0.126897	-0.121093	-0.112931	-0.102633	-0.0904578	-0.076698	-0.061668	-0.0456967	-0.0291203	-0.0122772
0.458766	7.98523	5.15029	7.9898	-5.70241	8.10947	14.7002	8.11483	-25.0518	8.1575	41.2611	8.16422	-28.9463	8.318	-351.019	8.3186	351.735	8.58544	267.411	8.59081	-314.117	8.62293	-97.8611	8.62928	171.037	8.73039	121.375			0.6951	-0.0557661	-0.0727616	-0.0882382	-0.101896	-0.113474	-0.122755	-0.129574	-0.133824	-0.135457	-0.134486	-0.130988	-0.125094	-0.116988	-0.106902	-0.0951008	-0.0818803	-0.067554	-0.0524458	-0.0368824	-0.0211878
0.461581	7.98157	5.49883	7.98595	-5.94994	8.10763	13.9002	8.11292	-23.6345	8.1557	41.0359	8.16228	-29.4811	8.31463	-478.394	8.31517	479.088	8.58437	272.371	8.5897	-318.965	8.62172	-73.2804	8.6284	146.886	8.72796	155.303			0.699365	-0.0627654	-0.0789266	-0.0935698	-0.106412	-0.117206	-0.125753	-0.131904	-0.135566	-0.136708	-0.135359	-0.131608	-0.125601	-0.117532	-0.107642	-0.0962035	-0.0835149	-0.0698891	-0.0556453	-0.0411007	-0.0265651
0.464395	7.978	5.82048	7.98218	-6.18082	8.10583	13.1019	8.11105	-22.2102	8.15394	40.7858	8.16039	-29.9885	8.31134	-660.331	8.31183	661.003	8.58327	264.29	8.58864	-310.923	8.62049	-46.0101	8.62761	120.195	8.72555	198.391			0.703629	-0.0662657	-0.0815577	-0.0953341	-0.107328	-0.11731	-0.125096	-0.130552	-0.133604	-0.134234	-0.132485	-0.12846	-0.122318	-0.114265	-0.104548	-0.0934476	-0.0812653	-0.0683134	-0.0549065	-0.0413531	-0.0279494
0.46721	7.9745	6.11379	7.9785	-6.39283	8.10408	12.3028	8.10923	-20.7813	8.15224	40.5264	8.15855	-30.4803	8.30812	-919.906	8.30856	920.554	8.58215	245.684	8.58763	-292.393	8.61925	-20.4805	8.6269	95.2789	8.72317	251.206			0.707894	-0.0659133	-0.0803274	-0.0932298	-0.10437	-0.113534	-0.120553	-0.125311	-0.127747	-0.127856	-0.125698	-0.121387	-0.115092	-0.10703	-0.0974578	-0.0866606	-0.0749427	-0.0626166	-0.0499929	-0.0373718	-0.0250371
0.470024	7.97109	6.37585	7.97491	-6.58241	8.10238	11.5017	8.10746	-19.3513	8.15059	40.2748	8.15677	-30.9694	8.30498	-1283.31	8.30536	1283.93	8.58102	220.738	8.58666	-267.426	8.61802	1.14971	8.62626	74.1645	8.72078	311.377			0.712158	-0.0615102	-0.0750627	-0.0871084	-0.0974121	-0.105776	-0.112046	-0.11612	-0.117951	-0.117548	-0.114982	-0.110379	-0.103918	-0.0958256	-0.0863647	-0.0758264	-0.0645177	-0.0527509	-0.0408332	-0.0290577	-0.0176971
0.472839	7.96777	6.60204	7.9714	-6.74428	8.10073	10.6984	8.10574	-17.924	8.14899	40.0492	8.15503	-31.4706	8.30191	-1766.63	8.30225	1767.23	8.57987	193.617	8.58571	-240.048	8.61681	18.3522	8.62569	57.2372	8.7184	370.181			0.716422	-0.0530232	-0.0657531	-0.0769819	-0.0864891	-0.0940914	-0.099649	-0.103072	-0.104326	-0.103433	-0.100472	-0.0955805	-0.0889461	-0.0808021	-0.0714178	-0.0610885	-0.0501235	-0.038835	-0.0275274	-0.0164876	-0.0059787
0.475653	7.96453	6.78558	7.96799	-6.87106	8.09913	9.8935	8.10406	-16.5043	8.14744	39.8691	8.15335	-32.0002	8.29892	-2343.29	8.29923	2343.86	8.57871	167.392	8.58479	-213.182	8.61563	31.4003	8.62517	44.0777	8.71599	408.927			0.720687	-0.0405847	-0.0525504	-0.0630215	-0.0717911	-0.0786889	-0.0835877	-0.0864094	-0.0871296	-0.0857799	-0.0824495	-0.0772821	-0.0704727	-0.0622601	-0.0529181	-0.0427451	-0.0320521	-0.0211509	-0.0103434	8.8207e-05	0.00988875
0.478468	7.96138	6.91691	7.96467	-6.95263	8.09757	9.08881	8.10243	-15.0974	8.14594	39.7559	8.15172	-32.5766	8.296	-2899.76	8.29629	2900.3	8.57756	143.797	8.58388	-188.427	8.61449	40.8271	8.62469	34.0146	8.71354	400.677			0.724951	-0.0244855	-0.0357611	-0.0455493	-0.0536556	-0.0599212	-0.0642297	-0.0665129	-0.0667551	-0.0649958	-0.0613305	-0.0559088	-0.0489302	-0.0406371	-0.0313062	-0.0212373	-0.0107423	-0.000132324	0.0102929	0.0202551	0.0295051
0.481282	7.95831	6.98309	7.96144	-6.97551	8.09607	8.28674	8.10085	-13.7091	8.14449	39.7329	8.15014	-33.2204	8.29316	-3241.01	8.29343	3241.53	8.57641	123.502	8.58298	-166.335	8.61341	47.1734	8.62426	26.3899	8.71103	325.587			0.729216	-0.00515927	-0.0158304	-0.0250224	-0.0325514	-0.0382686	-0.0420668	-0.0438856	-0.0437162	-0.0416038	-0.0376481	-0.0320023	-0.0248679	-0.016489	-0.00714304	0.00287	0.013239	0.0236537	0.0338167	0.0434527	0.0523169
0.484097	7.95534	6.96675	7.95831	-6.92186	8.09461	7.49054	8.09932	-12.3455	8.14309	39.8256	8.14861	-33.9547	8.2904	-3215.58	8.29067	3216.07	8.57527	106.509	8.58208	-146.827	8.61238	50.909	8.62385	20.6515	8.70844	194.578			0.73348	0.016839	0.00667935	-0.00201055	-0.00905593	-0.0143164	-0.017692	-0.0191286	-0.0186221	-0.0162211	-0.0120277	-0.00619591	0.00107264	0.00953473	0.0189143	0.0289131	0.0392218	0.0495324	0.0595494	0.069	0.0776425
0.486911	7.95246	6.84505	7.95527	-6.76836	8.09321	6.70412	8.09784	-11.0133	8.14175	40.0619	8.14714	-34.8054	8.28772	-2855.68	8.28799	2856.14	8.57415	92.4878	8.58118	-129.541	8.61141	52.4328	8.62348	16.3668	8.70579	51.4117			0.737744	0.0408609	0.031117	0.0228319	0.0161729	0.0112736	0.00822836	0.00708697	0.00785064	0.0104693	0.014841	0.0208131	0.0281862	0.0367203	0.0461429	0.0561593	0.0664638	0.0767514	0.0867292	0.0961266	0.104703
0.489726	7.94967	6.58806	7.95233	-6.48466	8.09185	5.93208	8.09641	-9.71952	8.14045	40.4728	8.14571	-35.8015	8.28512	-2335.5	8.2854	2335.93	8.57305	80.9864	8.58027	-114.051	8.61052	52.097	8.62313	13.2067	8.70307	-59.4339			0.742009	0.0661963	0.0567738	0.0487972	0.0424277	0.0377937	0.0349856	0.0340505	0.0349886	0.0377503	0.0422358	0.0482959	0.0557361	0.0643216	0.0737859	0.08384	0.0941833	0.104515	0.114546	0.124008	0.13266
0.49254	7.94698	6.15686	7.94949	-6.03145	8.09055	5.17955	8.09502	-8.47131	8.13921	41.0925	8.14434	-36.9756	8.2826	-1818.24	8.2829	1818.65	8.57197	71.5479	8.57934	-99.9846	8.6097	50.2323	8.62281	10.9236	8.70033	-121.318			0.746273	0.0921074	0.0829173	0.0751576	0.0689849	0.0645237	0.0618618	0.0610453	0.0620747	0.0649029	0.069434	0.0755247	0.082987	0.0915941	0.101087	0.111185	0.121595	0.132022	0.142179	0.151802	0.160651
0.495355	7.94438	5.50101	7.94674	-5.35792	8.08929	4.45224	8.09369	-7.27614	8.13802	41.9587	8.14302	-38.3643	8.28018	-1383.53	8.28049	1383.91	8.57092	63.762	8.57841	-87.0737	8.60896	47.1625	8.62249	9.32984	8.69758	-142.54			0.750538	0.117863	0.108825	0.101199	0.0951381	0.0907636	0.0881623	0.0873803	0.0884202	0.0912387	0.0957457	0.101805	0.109238	0.117828	0.127325	0.137459	0.147946	0.158497	0.168833	0.178691	0.187833
0.498169	7.94188	4.55525	7.9441	-4.39847	8.08809	3.75625	8.09241	-6.14164	8.13688	43.1134	8.14175	-40.0085	8.27784	-1046.13	8.27817	1046.48	8.56989	57.2816	8.57746	-75.1547	8.6083	43.2083	8.6222	8.28182	8.69487	-139.225			0.754802	0.142773	0.133819	0.126254	0.12023	0.115865	0.113247	0.112421	0.113395	0.11613	0.120543	0.126507	0.133854	0.142378	0.151843	0.16199	0.172546	0.183231	0.193774	0.203914	0.213414
0.500984	7.93948	3.23522	7.94157	-3.06841	8.08693	3.09805	8.09118	-5.07545	8.13579	44.6028	8.14053	-41.9535	8.27559	-792.537	8.27594	792.869	8.56891	51.8229	8.5765	-64.1503	8.60772	38.6801	8.6219	7.66663	8.69222	-124.532			0.759067	0.166216	0.157292	0.14973	0.143679	0.139259	0.136556	0.135618	0.136456	0.139038	0.143288	0.149091	0.156291	0.164694	0.17408	0.184202	0.194801	0.205608	0.216359	0.226801	0.236696
0.503798	7.93717	1.43178	7.93913	-1.25831	8.08583	2.48433	8.09	-4.08518	8.13475	46.4777	8.13937	-44.2498	8.27343	-602.919	8.2738	603.227	8.56795	47.1573	8.57553	-54.0411	8.60723	33.8661	8.62162	7.39276	8.68965	-106.323			0.763331	0.187666	0.178733	0.17113	0.165006	0.160478	0.157634	0.156524	0.157165	0.159529	0.163552	0.169129	0.176117	0.184339	0.193588	0.203635	0.214233	0.225129	0.236067	0.2468	0.257094
0.506613	7.93497	-0.996548	7.93681	1.17356	8.08477	1.92187	8.08888	-3.17821	8.13377	48.7935	8.13826	-46.9523	8.27137	-459.539	8.27176	459.824	8.56704	43.1018	8.57456	-44.8357	8.60682	29.0193	8.62133	7.3831	8.68719	-88.4405			0.767595	0.20671	0.197747	0.190077	0.183846	0.179173	0.176145	0.174816	0.175206	0.177297	0.181032	0.18632	0.193032	0.201006	0.210053	0.219962	0.230501	0.241431	0.25251	0.263498	0.274165
0.509427	7.93287	-4.23361	7.93458	4.41134	8.08377	1.41732	8.0878	-2.36157	8.13283	51.6093	8.1372	-50.1202	8.2694	-348.666	8.2698	348.928	8.56616	39.5097	8.57358	-36.5468	8.60649	24.3473	8.62104	7.5699	8.68483	-72.3962			0.77186	0.223062	0.214065	0.206318	0.199964	0.195123	0.191882	0.190298	0.190396	0.192165	0.195559	0.200497	0.206868	0.214526	0.223301	0.232998	0.243405	0.254299	0.265451	0.276632	0.287617
0.512242	7.93087	-8.51938	7.93247	8.69521	8.08281	0.977069	8.08678	-1.6417	8.13195	54.9872	8.13619	-53.816	8.26753	-260.172	8.26793	260.414	8.56533	36.2617	8.5726	-29.1736	8.60624	20.0062	8.62075	7.89136	8.68261	-58.5426			0.776124	0.236566	0.227549	0.21973	0.213254	0.208237	0.204768	0.202907	0.202682	0.20409	0.207095	0.21163	0.217597	0.22487	0.233296	0.242701	0.252893	0.263665	0.274804	0.286093	0.297315
0.515056	7.92897	-14.1687	7.93046	14.3402	8.08191	0.606933	8.08581	-1.02424	8.13111	58.9904	8.13523	-58.1031	8.26575	-186.619	8.26616	186.841	8.56455	33.2585	8.57163	-22.6917	8.60606	16.1013	8.62044	8.28951	8.68051	-46.7243			0.780389	0.247193	0.238184	0.230318	0.223734	0.218549	0.214852	0.212703	0.212135	0.213153	0.215731	0.219813	0.225318	0.232137	0.240138	0.249167	0.259051	0.269604	0.280628	0.291921	0.303276
0.517871	7.92718	-21.5974	7.92856	21.7625	8.08106	0.31191	8.0849	-0.513752	8.13032	63.6792	8.13433	-63.0427	8.26408	-122.386	8.26449	122.59	8.56381	30.4147	8.57066	-17.0497	8.60597	12.6915	8.62011	8.70933	8.67856	-36.6022			0.784653	0.25503	0.246077	0.2382	0.23154	0.226208	0.222294	0.21986	0.218943	0.219552	0.221671	0.225259	0.230248	0.236549	0.244047	0.252612	0.262091	0.272318	0.283116	0.294295	0.30566
0.520686	7.92549	-31.3591	7.92678	31.5157	8.08026	0.0958701	8.08404	-0.113418	8.12959	69.1068	8.13348	-68.6887	8.2625	-62.9809	8.26291	63.1685	8.56312	27.6518	8.56971	-12.1692	8.60594	9.79622	8.61977	9.09902	8.67675	-27.7995			0.788917	0.26027	0.25143	0.243596	0.236901	0.231458	0.227352	0.224648	0.223383	0.223575	0.225216	0.228274	0.2327	0.238421	0.245343	0.253356	0.262331	0.272122	0.282572	0.293508	0.304749
0.5235	7.92391	-44.1978	7.9251	44.3443	8.07951	-0.0387608	8.08323	0.175251	8.1289	75.3114	8.13268	-75.0806	8.26102	-4.48727	8.26142	4.65971	8.56249	24.8925	8.56878	-7.94599	8.60599	7.40506	8.61941	9.41114	8.6751	-19.961			0.793182	0.263187	0.25453	0.2468	0.240127	0.234618	0.230357	0.227408	0.225811	0.225586	0.226735	0.229239	0.233061	0.238147	0.244423	0.2518	0.260172	0.269415	0.279393	0.28995	0.300922
0.526315	7.92243	-61.1245	7.92353	61.2592	8.07881	-0.0913178	8.08248	0.352724	8.12826	82.3072	8.13194	-82.2338	8.25964	56.9017	8.26003	-56.7429	8.5619	22.0528	8.56788	-4.25065	8.6061	5.48608	8.61901	9.60464	8.6736	-12.772			0.797446	0.264111	0.255718	0.248166	0.24158	0.236061	0.231691	0.228532	0.226625	0.225995	0.226649	0.228581	0.231767	0.236169	0.241735	0.248396	0.25607	0.264656	0.274036	0.284078	0.294631
0.529129	7.92107	-83.5292	7.92208	83.6505	8.07816	-0.0631848	8.08178	0.421727	8.12767	90.0718	8.13125	-90.1274	8.25836	125.33	8.25874	-125.183	8.56138	19.0315	8.567	-0.925539	8.60627	3.99389	8.6186	9.64708	8.67226	-5.95798			0.801711	0.263412	0.255369	0.248075	0.241648	0.236184	0.23176	0.228434	0.226249	0.225233	0.225398	0.226749	0.229274	0.232953	0.237752	0.243625	0.250511	0.258333	0.266996	0.276386	0.286372
0.531944	7.91981	-113.349	7.92074	113.455	8.07756	0.0419715	8.08114	0.38746	8.12713	98.5327	8.13062	-98.6906	8.25718	205.775	8.25755	-205.639	8.5609	15.6949	8.56616	2.22513	8.6065	2.87624	8.61815	9.51675	8.67108	0.725572			0.805975	0.261468	0.253866	0.246916	0.240726	0.235387	0.23097	0.227529	0.225106	0.223729	0.22342	0.224188	0.226037	0.228961	0.232945	0.237965	0.243982	0.250941	0.258772	0.267381	0.276655
0.534758	7.91866	-153.319	7.91951	153.41	8.07702	0.218058	8.08055	0.257728	8.12663	107.552	8.13004	-107.788	8.2561	304.67	8.25646	-304.544	8.56049	11.8501	8.56536	5.45683	8.60679	2.07932	8.61767	9.20375	8.67005	7.51222			0.81024	0.258647	0.251579	0.24506	0.239191	0.234051	0.229707	0.226207	0.223591	0.221889	0.221126	0.221319	0.222484	0.22463	0.227761	0.231872	0.236948	0.242956	0.249849	0.257556	0.265981
0.537573	7.91762	-207.359	7.9184	207.433	8.07652	0.456535	8.08002	0.0429436	8.12619	116.915	8.12952	-117.205	8.25513	430.728	8.25547	-430.61	8.56014	7.19949	8.56459	9.12819	8.60713	1.55231	8.61717	8.70933	8.66919	14.6584			0.814504	0.255287	0.248846	0.242847	0.237381	0.232518	0.228316	0.224818	0.22206	0.220073	0.218883	0.218516	0.218998	0.220352	0.222601	0.225759	0.229832	0.234813	0.240674	0.247368	0.254819
0.540387	7.91669	-281.151	7.9174	281.208	8.07607	0.74654	8.07954	-0.244015	8.12578	126.324	8.12905	-126.647	8.25426	596.041	8.25457	-595.931	8.55984	1.25157	8.56388	13.7873	8.60752	1.25224	8.61663	8.0423	8.66848	22.5078			0.818768	0.25168	0.245957	0.240566	0.235586	0.231078	0.227089	0.223656	0.220811	0.218583	0.217	0.216095	0.215903	0.216462	0.21781	0.219981	0.223003	0.22689	0.231639	0.237223	0.243588
0.543202	7.91587	-383.01	7.91651	383.049	8.07568	1.07519	8.07912	-0.588117	8.12542	135.4	8.12864	-135.738	8.25349	817.467	8.25378	-817.362	8.55961	-6.85715	8.56321	20.3493	8.60795	1.15181	8.61607	7.21008	8.66792	31.6307			0.823033	0.248066	0.243146	0.238447	0.234035	0.229958	0.226254	0.222952	0.220077	0.217656	0.215719	0.214305	0.213456	0.213223	0.213661	0.214823	0.216758	0.219501	0.223072	0.227465	0.232647
0.546016	7.91517	-525.122	7.91574	525.142	8.07533	1.42802	8.07876	-0.972653	8.12511	143.705	8.12828	-144.042	8.25282	1118.01	8.25309	-1117.91	8.55943	-18.7504	8.5626	30.4847	8.60843	1.25766	8.61549	6.1976	8.66751	43.1611			0.827297	0.244622	0.240586	0.236658	0.232891	0.22932	0.225971	0.222863	0.220017	0.217456	0.215209	0.213319	0.211838	0.210828	0.210358	0.210501	0.211324	0.212887	0.215229	0.218367	0.222288
0.548831	7.91457	-725.115	7.91509	725.116	8.07504	1.7896	8.07846	-1.37985	8.12484	150.776	8.12799	-151.097	8.25226	1527.13	8.25251	-1527.03	8.55932	-37.7212	8.56204	47.5278	8.60894	1.66491	8.61489	4.90891	8.66725	59.748			0.831562	0.241467	0.238387	0.235303	0.232252	0.229258	0.226332	0.223484	0.220727	0.218078	0.215568	0.213242	0.211159	0.209393	0.208028	0.207153	0.206856	0.207216	0.208296	0.210132	0.212731
0.551645	7.91409	-1007.42	7.91455	1007.4	8.0748	2.14423	8.07821	-1.79159	8.12462	156.173	8.12775	-156.467	8.2518	2077.06	8.25203	-2076.97	8.55927	-71.0434	8.56154	78.7894	8.60949	2.75911	8.61427	2.96127	8.66713	88.7743			0.835826	0.238663	0.236601	0.234426	0.232158	0.229806	0.227368	0.224842	0.222232	0.219551	0.216828	0.214111	0.211464	0.208972	0.206733	0.204852	0.203438	0.202589	0.202388	0.202894	0.20413
0.55446	7.91372	-1402.29	7.91413	1402.25	8.0746	2.47664	8.07802	-2.19013	8.12444	159.539	8.12757	-159.796	8.25144	2788.77	8.25165	-2788.69	8.55927	-136.254	8.56111	141.839	8.61007	6.207	8.61364	-1.309	8.66715	156.416			0.84009	0.236221	0.235231	0.234021	0.232594	0.230944	0.229054	0.22691	0.224505	0.221848	0.218964	0.215902	0.212734	0.209554	0.206471	0.20361	0.201094	0.199043	0.197561	0.196724	0.196578
0.557274	7.91346	-1936.73	7.91383	1936.67	8.07446	2.77267	8.07789	-2.55884	8.1243	160.642	8.12744	-160.856	8.25118	3639.15	8.25138	-3639.07	8.55932	-277.618	8.56075	280.973	8.61067	22.6879	8.61301	-18.5803	8.66729	399.275			0.844355	0.234113	0.234237	0.234038	0.233504	0.232609	0.231321	0.229615	0.227472	0.224893	0.221902	0.218547	0.214906	0.21108	0.207194	0.203385	0.199796	0.196565	0.193816	0.191644	0.190111
0.560089	7.91331	-2606.34	7.91364	2606.26	8.07437	3.01991	8.07781	-2.88275	8.12421	159.416	8.12738	-159.582	8.25103	4512.36	8.25121	-4512.28	8.5594	-582.571	8.56049	583.651	8.61128	240.528	8.61238	-237.181	8.66755	2352.64			0.848619	0.232282	0.233551	0.234402	0.234801	0.234706	0.23407	0.232852	0.231024	0.228578	0.225533	0.221938	0.217875	0.213455	0.208812	0.204099	0.199476	0.195099	0.191111	0.187626	0.184723
0.562908	7.91327	-3322.37	7.91358	3322.28	8.07433	3.20802	8.07779	-3.14906	8.12416	155.958	8.12737	-156.075	8.25097	5180.99	8.25115	-5180.91	8.55947	-945.53	8.56037	944.319	8.61169	14868	8.61198	-14865.4	8.66782	58769.9			0.852884	0.230658	0.233091	0.235016	0.23638	0.237123	0.237181	0.236498	0.235033	0.232771	0.229725	0.225945	0.221515	0.216554	0.211207	0.205642	0.200034	0.194558	0.189374	0.184614	0.180372
0.565728	7.91332	-7175.31	7.91356	7175.21	8.07437	3.20715	8.07782	-3.16627	8.1243	191.06	8.12729	-191.161	8.25097	8495.5	8.25112	-8495.42	8.55956	-1461.17	8.56034	1460	8.61177	61864.8	8.61195	-61862.2	8.6677	10117.8			0.857148	0.229163	0.232767	0.235781	0.238132	0.239741	0.240527	0.240418	0.239361	0.237331	0.234337	0.230426	0.225685	0.220241	0.214249	0.207889	0.201355	0.194835	0.188509	0.182524	0.176992
0.568548	7.91338	-9222.44	7.9136	9222.34	8.07448	3.18444	8.07791	-3.16425	8.1245	235.32	8.12728	-235.404	8.25093	4858.92	8.25111	-4858.83	8.55971	-2355.62	8.56038	2354.5	8.6119	579742	8.61199	-579739	8.66755	3117.03			0.861413	0.227726	0.232497	0.236603	0.239952	0.242447	0.243986	0.244484	0.243874	0.24212	0.239225	0.235236	0.230242	0.224374	0.217799	0.210709	0.203311	0.195813	0.188408	0.181261	0.174498
0.571367	7.91344	-5456.62	7.9137	5456.52	8.07465	3.1397	8.07806	-3.14244	8.12476	290.915	8.12733	-290.978	8.25086	1939.71	8.2511	-1939.62	8.55993	-3990.66	8.56049	3989.61	8.61205	871932	8.61213	-871929	8.66738	1288.64			0.865677	0.226293	0.232213	0.237403	0.241751	0.245139	0.247449	0.248578	0.248445	0.247006	0.244257	0.24024	0.235048	0.228817	0.221722	0.213968	0.205777	0.19737	0.188958	0.180721	0.172798
0.574187	7.91352	-2445.19	7.91386	2445.08	8.07489	3.07264	8.07828	-3.10005	8.12507	359.953	8.12746	-359.994	8.25078	861.987	8.25109	-861.894	8.56022	-7143.76	8.56068	7142.79	8.61221	78824.1	8.61238	-78821.9	8.66719	637.942			0.869941	0.22483	0.23187	0.238123	0.243459	0.247738	0.250826	0.252601	0.252971	0.251878	0.249313	0.245316	0.239979	0.233443	0.225893	0.217544	0.208631	0.19939	0.190048	0.180798	0.171794
0.577007	7.91362	-1154.13	7.91406	1154.03	8.0752	2.98287	8.07856	-3.03612	8.12545	443.724	8.12765	-443.742	8.25068	447.91	8.25107	-447.812	8.56058	-13436.2	8.56095	13435.4	8.61243	15094.3	8.6127	-15092.3	8.66698	360.333			0.874206	0.22333	0.231449	0.238734	0.245034	0.250192	0.254053	0.25648	0.257367	0.256645	0.254298	0.250361	0.244928	0.238143	0.2302	0.221323	0.21176	0.201763	0.191569	0.181388	0.171387
0.579827	7.91376	-607.304	7.9143	607.195	8.07557	2.87006	8.07892	-2.94963	8.12587	541.27	8.12792	-541.263	8.25057	264.644	8.25104	-264.542	8.561	-25355.6	8.56129	25354.9	8.6127	3598.92	8.61308	-3597.14	8.66676	227.139			0.87847	0.221813	0.230959	0.239231	0.246461	0.252472	0.257091	0.260166	0.261574	0.261239	0.259134	0.255292	0.249805	0.242824	0.234546	0.225207	0.215065	0.204386	0.193421	0.182393	0.17148
0.582646	7.91392	-351.147	7.91457	351.035	8.076	2.7339	8.07933	-2.83951	8.12636	647.252	8.12827	-647.221	8.25046	172.846	8.25101	-172.74	8.56148	-41432.2	8.56172	41431.5	8.61303	402.148	8.61352	-400.633	8.66653	157.593			0.882735	0.220325	0.230433	0.239638	0.247752	0.254579	0.259929	0.263635	0.26556	0.265615	0.263768	0.260047	0.254543	0.247409	0.23885	0.229109	0.218456	0.207168	0.195509	0.183716	0.171978
0.585466	7.91412	-218.114	7.91487	218	8.0765	2.57428	8.07982	-2.7048	8.12689	749.908	8.1287	-749.854	8.25034	122.241	8.25096	-122.133	8.562	-46004.4	8.56224	46003.9	8.61342	-667.175	8.61403	668.397	8.66628	118.631			0.886999	0.218936	0.229932	0.240003	0.248942	0.256535	0.262578	0.266886	0.26931	0.26975	0.268166	0.264581	0.259087	0.251838	0.243043	0.232955	0.221853	0.210024	0.197746	0.185266	0.172786
0.588286	7.91436	-142.731	7.91521	142.615	8.07707	2.39125	8.08037	-2.54463	8.12747	831.207	8.1292	-831.131	8.25021	92.2388	8.25091	-92.1265	8.56258	-32580.8	8.56284	32580.3	8.61387	-1021.74	8.6146	1022.64	8.66603	95.2427			0.891264	0.217732	0.229532	0.24039	0.250084	0.258383	0.265067	0.269936	0.272829	0.273636	0.272308	0.268866	0.263399	0.256062	0.247069	0.23668	0.225182	0.212875	0.200045	0.186951	0.173807
0.591105	7.91462	-96.8514	7.91558	96.7338	8.0777	2.18519	8.08098	-2.3584	8.1281	871.757	8.12978	-871.662	8.25007	73.4353	8.25085	-73.3197	8.56322	-18215.7	8.56351	18215.4	8.61438	-1093.13	8.61523	1093.69	8.66578	80.1136			0.895528	0.216811	0.229321	0.240878	0.251244	0.260176	0.267436	0.272812	0.276132	0.277275	0.276187	0.272881	0.267446	0.260038	0.250875	0.240222	0.228375	0.215641	-25.7616	-24.2894	-22.918
0.593925	7.91492	-67.2343	7.91598	67.1149	8.0784	1.95677	8.08166	-2.14575	8.12877	859.854	8.13045	-859.745	8.24994	61.1364	8.25078	-61.0177	8.56392	-9700.39	8.56427	9700.24	8.61494	-1041.57	8.61592	1041.78	8.66552	69.5105			0.899792	0.216273	0.229389	0.241547	0.252494	0.261972	0.269732	0.275549	0.27924	0.280677	0.279796	0.276608	0.271199	0.263726	-36.7541	-34.8032	-32.9335	-31.1463	-29.4453	-27.8345	-26.3172
0.596745	7.91525	-47.1483	7.91641	47.0272	8.07916	1.70703	8.08241	-1.90669	8.1295	798.43	8.1312	-798.309	8.24979	52.8175	8.25071	-52.6958	8.56468	-5253.64	8.56508	5253.63	8.61555	-936.043	8.61668	935.882	8.66526	61.4788			0.904057	0.216211	0.229825	0.242476	0.2539	0.263828	0.271999	0.278179	0.282173	0.283845	-48.8214	-46.6669	-44.6337	-42.67	-40.7465	-38.8526	-36.99	-35.1676	-33.3972	-31.6907	-30.0584
0.599564	7.91561	-32.9407	7.91686	32.8179	8.07998	1.43739	8.08322	-1.64159	8.13027	703.402	8.13202	-703.276	8.24965	47.0324	8.25063	-46.908	8.5655	-2896.41	8.56596	2896.53	8.61621	-809.938	8.6175	809.406	8.665	54.9847			0.908321	-70.215	-69.7064	-68.0493	-65.5979	-62.7772	-59.9454	-57.324	-54.9979	-52.9523	-51.1199	-49.4181	-47.7729	-46.131	-44.462	-42.7559	-41.0177	-39.262	-37.5081	-35.776	-34.0844
0.602384	7.91601	-22.5179	7.91735	22.3936	8.08087	1.14964	8.0841	-1.35121	8.13109	594.973	8.13292	-594.849	8.2495	42.9059	8.25055	-42.7791	8.5664	-1578.57	8.56691	1578.81	8.61693	-680.901	8.61838	679.998	8.66474	49.4821			0.912586	-65.6983	-65.3826	-64.2339	-62.4998	-60.4877	-58.4668	-56.6116	-54.9931	-53.5999	-52.3713	-51.2277	-50.0931	-48.9081	-47.6356	-46.2599	-44.7838	-43.2228	22.9792	5.14659	-5.11324
0.605204	7.91643	-14.6231	7.91787	14.4972	8.08182	0.845923	8.08504	-1.03672	8.13197	489.424	8.1339	-489.309	8.24935	39.8821	8.25047	-39.7532	8.56735	-796.736	8.56791	797.101	8.61769	-558.633	8.61932	557.367	8.66448	44.6836			0.91685	29.1403	30.0128	32.6944	37.7927	46.5622	-55.9152	-54.768	-53.8255	-53.0788	-52.4738	-51.9347	-51.3831	-50.7519	-49.9929	-49.0794	372.746	177.423	87.221	41.6442	16.7814
0.608023	7.91688	-8.47152	7.91841	8.34432	8.08284	0.528661	8.08605	-0.699617	8.1329	396.012	8.13495	-395.914	8.2492	37.5922	8.25039	-37.4614	8.56837	-305.785	8.56897	306.255	8.61849	-448.314	8.62033	446.697	8.66423	40.4372			0.921114	16.2647	16.7132	18.0572	20.5979	24.9357	32.1725	44.3477	65.4214	103.657	177.91	335.67	706.046	1603.04	3054.3	2870.26	1425.33	626.145	293.853	147.791	76.5681
0.610843	7.91737	-3.55678	7.91898	3.42838	8.08392	0.200508	8.08713	-0.341745	8.1339	317.999	8.13606	-317.928	8.24906	35.7825	8.25031	-35.6503	8.56945	19.1989	8.57009	-18.6412	8.61934	-352.302	8.62141	350.352	8.66398	36.6589			0.925379	7.55635	7.76826	8.3766	9.53508	11.5422	14.9228	20.5931	30.2036	46.8931	77.082	135.137	256.799	-17.9942	-21.3289	-23.8899	-25.7811	-27.0865	-27.8798	-28.2302	-28.2039
0.613663	7.91788	0.457327	7.91958	-0.58678	8.08507	-0.135748	8.08827	0.0348146	8.13494	255.034	8.13724	-254.999	8.24891	34.2739	8.25024	-34.1407	8.57059	245.129	8.57127	-244.504	8.62023	-271.123	8.62255	268.864	8.66374	33.2966			0.929643	1.79826	1.87916	2.08495	2.49632	3.26688	4.65804	7.10511	11.3443	18.6676	31.4653	-7.63936	-13.404	-18.0853	-21.897	-24.9768	-27.4175	-29.2878	-30.6448	-31.5413	-32.0297
0.616482	7.91842	3.79939	7.9202	-3.92972	8.08628	-0.477291	8.08947	0.427803	8.13605	205.144	8.13849	-205.156	8.24877	32.938	8.25016	-32.8042	8.57179	409.58	8.57249	-408.911	8.62116	-204.14	8.62375	201.601	8.6635	30.3114			0.933908	-1.89248	-1.88251	-1.89205	-1.87781	-1.75836	-1.39827	-0.579812	1.04763	10.6871	1.36187	-6.05823	-12.0974	-17.0998	-21.2862	-24.7964	-27.7189	-30.1125	-32.0207	-33.4806	-34.5285
0.619302	7.91898	6.62789	7.92085	-6.75889	8.08755	-0.821382	8.09074	0.834876	8.13723	165.938	8.1398	-166.008	8.24863	31.6827	8.2501	-31.5488	8.57304	534.577	8.57377	-533.89	8.62213	-150.033	8.62501	147.246	8.66327	27.6689			0.938172	-4.15067	-4.17713	-4.29571	-4.4828	-4.69417	-4.8573	40.3289	25.0001	13.0749	3.68768	-3.85426	-10.054	-15.2578	-19.6948	-23.5118	-26.7999	-29.6156	-31.9946	-33.9626	-35.5423
0.622122	7.91957	9.05443	7.92152	-9.18587	8.08889	-1.16547	8.09207	1.25369	8.13846	135.178	8.14118	-135.317	8.2485	30.4436	8.25004	-30.3102	8.57435	633.554	8.5751	-632.879	8.62313	-107.15	8.62634	104.152	8.66304	25.3349			0.942437	-5.42855	-5.47167	-5.63884	97.4566	79.4813	59.6556	41.9286	27.3376	15.6631	6.3288	-1.23899	2.955	3.19161	3.40444	3.59991	3.78173	3.95206	4.1122	4.26295	4.40481
0.624942	7.92018	11.1586	7.92221	-11.2902	8.09028	-1.50731	8.09347	1.68199	8.13975	110.982	8.14261	-111.202	8.24838	29.178	8.24999	-29.0459	8.57571	715.047	8.57648	-714.413	8.62416	-73.7485	8.62773	70.5792	8.66282	23.2751			0.946701	79.7405	78.8469	86.6896	-5.36252	-3.40982	-1.73774	-0.424772	0.562824	1.2979	1.85221	2.28214	2.62755	2.91508	3.16207	3.37967	3.5751	3.75306	3.91668	4.06805	4.20861
0.627761	7.92082	12.9974	7.92293	-13.129	8.09174	-1.84504	8.09493	2.1177	8.14111	91.8504	8.14411	-92.1607	8.24826	27.8609	8.24995	-27.7308	8.57712	784.74	8.5779	-784.181	8.62522	-48.1592	8.62917	44.8609	8.66261	21.4543			0.950965	-10.92	-10.3191	-8.76498	-6.71069	-4.61275	-2.76206	-1.26608	-0.113093	0.759018	1.42014	1.92971	2.33246	2.66003	2.93407	3.16921	3.37532	3.55908	3.72506	3.87644	4.01541
0.630581	7.92148	14.6123	7.92366	-14.7436	8.09327	-2.17724	8.09646	2.55893	8.14253	76.6198	8.14567	-77.0309	8.24815	26.4811	8.24993	-26.3539	8.57858	846.683	8.57937	-846.231	8.62631	-28.8699	8.63068	25.4866	8.66241	19.838			0.95523	-11.686	-11.1037	-9.58374	-7.54154	-5.41081	-3.48596	-1.89333	-0.640744	0.320951	1.05589	1.62266	2.06774	2.42537	2.71989	2.96828	3.18229	3.3701	3.53739	3.68817	3.82527
0.633401	7.92217	16.0329	7.92442	-16.1636	8.09485	-2.50302	8.09805	3.00409	8.14402	64.4016	8.14729	-64.9229	8.24805	25.0382	8.24991	-24.9151	8.58008	904.044	8.58088	-903.734	8.62742	-14.5686	8.63225	11.1453	8.66221	18.3922			0.959494	-11.9117	-11.3636	-9.92437	-7.9641	-5.88104	-3.9603	-2.33842	-1.03948	-0.0277405	0.752814	1.35723	1.83128	2.20997	2.51897	2.77664	2.99598	3.18619	3.35379	3.50341	3.63837
0.63622	7.92287	17.2808	7.9252	-17.4105	8.0965	-2.82201	8.0997	3.45184	8.14556	54.5202	8.14896	-55.1601	8.24797	23.5402	8.24991	-23.4222	8.58163	959.635	8.58244	-959.498	8.62855	-4.15066	8.63388	0.733038	8.66203	17.0849			0.963759	-11.751	-11.2456	-9.91367	-8.07811	-6.09576	-4.23414	-2.633	-1.32893	-0.298928	0.503897	1.12934	1.62078	2.01261	2.33071	2.59406	2.81636	3.00745	3.17442	3.32234	3.45491
0.63904	7.92359	18.3713	7.926	-18.4997	8.09821	-3.13434	8.10141	3.90108	8.14717	46.463	8.15069	-47.2284	8.24789	22.0003	8.24993	-21.8888	8.58323	1016.31	8.58403	-1016.37	8.6297	3.29245	8.63556	-6.6588	8.66185	15.886			0.968023	-11.3334	-10.8737	-9.66048	-7.97132	-6.12047	-4.35329	-2.80753	-1.5286	-0.504731	0.30177	0.934606	1.43372	1.83187	2.15439	2.42024	2.64338	2.83399	2.99947	3.14522	3.27516
0.64186	7.92433	19.3152	7.92682	-19.442	8.09998	-3.44059	8.10318	4.35095	8.14884	39.84	8.15249	-40.7364	8.24784	20.435	8.24996	-20.3316	8.58486	1077.32	8.58566	-1077.61	8.63087	8.49534	8.6373	-11.7656	8.66169	14.7682			0.972287	-10.7632	-10.3486	-9.25473	-7.71816	-6.01252	-4.35927	-2.89054	-1.65736	-0.657259	0.138848	0.768391	1.26734	1.6662	1.98919	2.25483	2.47698	2.6659	2.82916	2.97231	3.09944
0.644679	7.9251	20.1203	7.92765	-20.2451	8.10181	-3.74174	8.10502	4.8007	8.15057	34.3533	8.15433	-35.3843	8.24779	18.8617	8.25001	-18.7681	8.58653	1146.72	8.58732	-1147.27	8.63204	12.0448	8.63909	-15.1759	8.66154	13.7075			0.976552	-10.1218	-9.74923	-8.76834	-7.37989	-5.8207	-4.28866	-2.90811	-1.73305	-0.76836	0.00746724	0.625854	1.11865	1.51382	1.83414	2.09736	2.31702	2.50328	2.6637	2.80392	2.9281
0.647499	7.92587	20.792	7.9285	-20.9145	8.1037	-4.039	8.10691	5.24962	8.15236	29.7748	8.15624	-30.9417	8.24777	17.2976	8.25008	-17.2158	8.58823	1229.83	8.58902	-1230.66	8.63322	14.4058	8.64093	-17.358	8.66141	12.6843			0.980816	-9.47073	-9.13587	-8.25731	-7.00565	-5.58556	-4.17299	-2.88357	-1.77222	-0.849391	-0.0999641	0.502042	0.984525	1.37283	1.68813	1.94728	2.16331	2.34616	2.5033	2.64035	2.7615
0.650319	7.92667	21.3343	7.92937	-21.4541	8.10566	-4.33371	8.10887	5.69689	8.15421	25.9283	8.15819	-27.2301	8.24776	15.758	8.25018	-15.6903	8.58997	1333.96	8.59075	-1335.07	8.63441	15.9463	8.64282	-18.6858	8.66129	11.684			0.985081	-8.85562	-8.5535	-7.76441	-6.63413	-5.34018	-4.03901	-2.83743	-1.78998	-0.911084	-0.190859	0.391968	0.861688	1.24116	1.54995	1.80393	2.01559	2.19455	2.34813	2.4819	2.60003
0.653138	7.92748	21.75	7.93026	-21.8668	8.10767	-4.62716	8.11088	6.14146	8.15612	22.6775	8.16021	-24.1107	8.24777	14.2558	8.25029	-14.2049	8.59174	1469.39	8.5925	-1470.8	8.6356	16.9587	8.64475	-19.4624	8.6612	10.6997			0.989345	-8.31017	-8.03559	-7.32218	-6.29576	-5.11155	-3.90931	-2.7877	-1.80003	-0.963514	-0.272398	0.290651	0.74679	1.11663	1.41825	1.66658	1.87353	2.04841	2.19837	2.32888	2.44409
0.655958	7.9283	22.0418	7.93115	-22.1552	8.10974	-4.92037	8.11295	6.58186	8.15809	19.9162	8.16228	-21.4744	8.24781	12.8011	8.25042	-12.77	8.59354	1651.03	8.59427	-1652.73	8.63679	17.6788	8.64672	-19.9405	8.66113	9.73324			0.99361	-7.85992	-7.6077	-6.95598	-6.01493	-4.922	-3.8033	-2.75032	-1.81491	-1.01618	-0.351552	0.193126	0.636397	0.996958	1.29158	1.53438	1.73674	1.90767	2.05416	2.18159	2.29408
0.658778	7.92915	22.2119	7.93207	-22.3217	8.11187	-5.21391	8.11508	7.01605	8.16012	17.5614	8.1644	-19.2351	8.24786	11.4011	8.25058	-11.3931	8.59536	1901	8.59607	-1902.99	8.63797	18.302	8.64871	-20.3367	8.66111	8.79331			0.997874	16.5729	16.5356	-6.68704	-5.81245	-4.79105	-3.73828	-2.73993	-1.84645	-1.07826	-0.435201	0.0943832	0.526971	0.879734	1.1684	1.40641	1.60475	1.77219	1.91561	2.04033	2.15045
0.661597	7.93	22.2627	7.93299	-22.3686	8.11406	-5.50764	8.11727	7.44119	8.16221	15.5478	8.16657	-17.3242	8.24794	10.0597	8.25076	-10.079	8.5972	2252.74	8.59789	-2255.01	8.63915	18.9975	8.65072	-20.8185	8.66114	7.86777			1.00214	17.4811	17.4044	17.395	17.4416	17.5277	-3.73094	-2.77078	-1.90629	-1.15893	-0.530352	-0.010758	0.414805	0.762401	1.04703	1.28166	1.47706	1.64185	1.78287	1.90543	2.01364
0.664417	7.93087	22.1971	7.93394	-22.2989	8.1163	-5.8005	8.11952	7.85345	8.16435	13.8238	8.1688	-15.6868	8.24805	8.77843	8.25096	-8.82966	8.59906	2757.42	8.59971	-2759.93	8.64033	19.9211	8.65271	-21.3767	8.66126	6.78272			1.0064	18.448	18.3252	18.2445	18.1953	18.1618	18.1245	18.0603	-2.00681	-1.26797	-0.644487	-0.127853	0.295903	0.642193	0.92564	1.15905	1.35312	1.51651	1.65609	1.77726	1.88419
0.667237	7.93175	22.0182	7.93489	-22.1155	8.11861	-6.0902	8.12182	8.2478	8.16655	12.3484	8.17107	-14.2785	8.24818	7.55634	8.25119	-7.64493	8.60093	3492.54	8.60155	-3495.27	8.64149	21.228	8.65462	-21.289	8.66152	4.65315			1.01067	2.10609	2.10498	2.10462	2.10515	2.10677	18.6692	18.4267	18.1156	17.7152	-0.786053	-0.26314	0.165802	0.516044	0.802254	1.0374	1.23236	1.39604	1.53548	1.65627	1.76272
0.670056	7.93264	21.7295	7.93585	-21.8222	8.12097	-6.37298	8.12418	8.61779	8.1688	11.089	8.1734	-13.0629	8.24834	6.39032	8.25145	-6.52264	8.60281	4569.58	8.6034	-4572.5	8.64265	23.0855	8.65634	-18.1757	8.66205	-1.07515			1.01493	2.076	2.07385	2.0721	2.07093	2.07056	2.07122	2.07319	2.07674	17.707	16.9642	-0.423974	0.019326	0.380457	0.67465	0.915437	1.11425	1.28041	1.4214	1.54308	1.65002
0.672876	7.93355	21.335	7.93683	-21.423	8.12339	-6.6433	8.12659	8.95527	8.17111	10.0192	8.17577	-12.0099	8.24854	5.27549	8.25174	-5.45905	8.60469	6123.56	8.60524	-6126.6	8.6438	25.6885	8.65768	-12.0503	8.66303	-10.5909			1.0192	2.04412	2.04098	2.0379	2.03506	2.03269	2.03106	2.03045	2.03119	2.0336	2.03801	15.6393	14.4202	0.231349	0.540339	0.791863	0.998304	1.16979	1.31442	1.43857	1.54719
0.675696	7.93446	20.8392	7.93782	-20.9223	8.12587	-6.89351	8.12906	9.25014	8.17347	9.11772	8.1782	-11.0944	8.24876	4.20541	8.25205	-4.44909	8.60657	8230.24	8.60709	-8233.37	8.64495	29.279	8.65856	-12.1625	8.66455	-14.8935			1.02346	2.00906	2.00502	2.00067	1.9962	1.99185	1.98791	1.9847	1.98255	1.98181	1.98284	1.98601	13.7238	12.1951	0.396537	0.665372	0.884286	1.06465	1.21552	1.34404	1.45575
0.678516	7.93539	20.2466	7.93881	-20.3248	8.1284	-7.11352	8.13158	9.49003	8.17588	8.36684	8.18067	-10.2947	8.24902	3.17227	8.25239	-3.48663	8.60844	10651.4	8.60893	-10654.6	8.6461	34.1714	8.65911	-19.4986	8.66648	-13.3185			1.02772	1.96963	1.96478	1.95923	1.95318	1.9469	1.94068	1.93485	1.92977	1.92581	1.92336	1.92279	1.92447	1.92875	9.49876	0.534832	0.772376	0.966042	1.12634	1.2615	1.37789
0.681335	7.93633	19.5622	7.93982	-19.6355	8.13099	-7.29037	8.13415	9.65996	8.17834	7.75183	8.18318	-9.592	8.24932	2.16694	8.25276	-2.56461	8.61028	12475.6	8.61077	-12478.7	8.64726	40.788	8.65949	-29.2918	8.66867	-11.063			1.03199	1.92487	1.91931	1.91266	1.90511	1.89695	1.88848	1.88006	1.87206	1.86486	1.85887	1.85448	1.85208	1.85201	1.85459	6.42751	4.76293	0.876051	1.04959	1.19401	1.31686
0.684155	7.93728	18.7907	7.94084	-18.8591	8.13363	-7.40775	8.13678	9.74193	8.18085	7.26004	8.18574	-8.96933	8.24965	1.17895	8.25316	-1.67509	8.61209	12425.7	8.6126	-12428.7	8.64843	49.7099	8.65981	-40.6855	8.67101	-9.57187			1.03625	1.87412	1.86796	1.8603	1.85136	1.84141	1.83078	1.81983	1.80895	1.79855	1.78904	1.78082	1.77431	1.76984	1.76773	1.76824	1.77153	1.58452	0.98972	1.14632	1.27746
0.686975	7.93824	17.937	7.94186	-18.0005	8.13633	-7.44551	8.13946	9.71437	8.18341	6.88037	8.18834	-8.41105	8.25002	0.19631	8.25359	-0.809175	8.61386	10313.7	8.61441	-10316.5	8.64961	61.7504	8.66011	-54.576	8.67345	-8.76772			1.04052	1.81704	1.81039	1.80184	1.79162	1.78	1.76732	1.75396	1.74031	1.7268	1.71385	1.70189	1.69132	1.68251	1.67576	1.67132	1.66934	1.6699	-1.68592	1.12583	1.26694
0.689794	7.93922	17.0055	7.9429	-17.0642	8.13909	-7.37892	8.14218	9.55156	8.18601	6.60269	8.19098	-7.90217	8.25043	-0.794902	8.25406	0.0432053	8.61557	7409.4	8.6162	-7412	8.65082	78.0621	8.66045	-72.3205	8.67597	-8.44984			1.04478	1.7536	1.74658	1.73728	1.72591	1.71278	1.6982	1.68258	1.66632	1.64986	1.63364	1.6181	1.60365	1.59065	1.57943	1.57022	1.56317	1.55832	1.55558	-5.11118	1.29618
0.692614	7.9402	16.0002	7.94394	-16.0544	8.14189	-7.17789	8.14496	9.22281	8.18866	6.4175	8.19366	-7.42781	8.25089	-1.81114	8.25455	0.893797	8.61721	4901.91	8.61796	-4904.24	8.65207	100.298	8.66083	-95.6946	8.67856	-8.49547			1.04905	1.68409	1.67682	1.6669	1.65455	1.64007	1.62379	1.60611	1.58745	1.56827	1.54902	1.53015	1.51207	1.49518	1.47979	1.46613	1.45435	1.44448	1.43641	1.42989	-8.89975
0.695434	7.9412	14.9246	7.94499	-14.9743	8.14476	-6.80589	8.14779	8.69141	8.19135	6.31551	8.19637	-6.97268	8.2514	-2.87242	8.25508	1.75682	8.61879	3138.82	8.61968	-3140.87	8.65336	130.851	8.66127	-127.151	8.6812	-8.84389			1.05331	1.60905	1.60164	1.59125	1.5781	1.56246	1.5447	1.5252	1.50442	1.4828	1.46082	1.43895	1.41761	1.39721	1.37806	1.3604	1.3444	1.33005	1.31726	1.30576	1.2951
0.698253	7.94221	13.7813	7.94605	-13.8269	8.14767	-6.21858	8.15067	7.91334	8.19408	6.28725	8.19912	-6.52051	8.25196	-4.00387	8.25565	2.65035	8.6203	2000.99	8.62134	-2002.76	8.65471	173.23	8.66179	-170.217	8.6839	-9.47028			1.05758	1.52919	1.52177	1.51107	1.49729	1.48072	1.46171	1.44068	1.41807	1.39435	1.37002	1.34555	1.32139	1.29794	1.27555	1.25447	1.23485	1.21673	1.19999	1.18437	1.16944
0.701073	7.94323	12.5724	7.94712	-12.614	8.15064	-5.36206	8.1536	6.83546	8.19685	6.32273	8.20189	-6.05344	8.25257	-5.23824	8.25626	3.59854	8.62172	1286	8.62293	-1287.53	8.65612	232.636	8.66241	-230.097	8.68664	-10.3702			1.06184	1.44538	1.43807	1.42719	1.41297	1.39569	1.37571	1.35345	1.32935	1.30392	1.27765	1.25103	1.22454	1.19861	1.17357	1.14972	1.12722	1.10611	1.08632	1.06758	1.0495
0.703893	7.94427	11.2985	7.94819	-11.3365	8.15366	-4.17044	8.15657	5.39316	8.19965	6.41089	8.20469	-5.55132	8.25323	-6.61988	8.2569	4.63548	8.62306	836.576	8.62444	-837.908	8.6576	316.892	8.66313	-314.611	8.68943	-11.5518			1.0661	1.35854	1.35142	1.34052	1.32605	1.3083	1.28762	1.26443	1.23921	1.21246	1.1847	1.15644	1.12817	1.10033	1.07331	1.0474	1.0228	0.999587	0.977696	0.956925	0.936903
0.706712	7.94531	9.95942	7.94927	-9.99414	8.15674	-2.56262	8.15959	3.50705	8.20249	6.53891	8.20751	-4.99097	8.25396	-8.2114	8.25758	5.81171	8.62431	550.935	8.62585	-552.145	8.65915	437.945	8.66397	-435.708	8.69226	-13.0318			1.07037	1.26956	1.26273	1.25194	1.23741	1.2194	1.19829	1.17451	1.14853	1.12088	1.09209	1.06269	1.03319	1.00408	0.975747	0.948528	0.92265	0.898228	0.875248	0.853556	0.832845
0.709532	7.94637	8.55371	7.95036	-8.58545	8.15986	-0.437789	8.16266	1.07855	8.20536	6.69132	8.21035	-4.34526	8.25476	-10.1053	8.25831	7.20589	8.62546	366.857	8.62717	-368.017	8.66079	614.318	8.66494	-611.92	8.69513	-14.8342			1.07463	1.17927	1.17281	1.16226	1.14782	1.12978	1.10851	1.08443	1.05805	1.0299	1.00054	0.970506	0.94035	0.910568	0.881601	0.853813	0.827473	0.802743	0.779666	0.758153	0.737981
0.712352	7.94744	7.07855	7.95146	-7.10764	8.16304	2.33081	8.16578	-2.01645	8.20825	6.84848	8.2132	-3.58214	8.25563	-12.4449	8.25909	8.94646	8.62652	246.655	8.62837	-247.827	8.66251	875.049	8.66604	-872.31	8.69805	-16.9893			1.0789	1.08841	1.08237	1.07216	1.05797	1.04009	1.01889	0.994812	0.968366	0.940098	0.910582	0.880397	0.850107	0.820244	0.791282	0.763628	0.737599	0.713413	0.691178	0.670886	0.652408
0.715171	7.94853	5.52969	7.95256	-5.55651	8.16626	5.90476	8.16894	-5.93644	8.21117	6.98436	8.21605	-2.66355	8.25658	-15.4658	8.25991	11.2537	8.62748	167.274	8.62945	-168.499	8.66432	1265.68	8.66729	-1262.46	8.701	-19.5341			1.08316	0.997567	0.991986	0.982193	0.968374	0.950817	0.929897	0.906068	0.879848	0.851801	0.82252	0.792609	0.762661	0.73324	0.704862	0.677977	0.652957	0.630081	0.609534	0.591395	0.575647
0.717991	7.94963	3.90141	7.95367	-3.92632	8.16954	10.4932	8.17214	-10.8871	8.2141	7.06315	8.21889	-1.54426	8.25761	-19.5797	8.26079	14.5268	8.62834	114.356	8.63042	-115.648	8.66622	1855.96	8.66869	-1852.14	8.70399	-22.5132			1.08743	0.907168	0.902065	0.892741	0.879384	0.862278	0.841806	0.81843	0.792678	0.765132	0.736405	0.707126	0.677919	0.649383	0.622075	0.596495	0.573072	0.552154	0.534007	0.51881	0.506662
0.720811	7.95074	2.18635	7.95479	-2.20974	8.17287	16.3713	8.17539	-17.1397	8.21704	7.03394	8.22173	-0.170395	8.25874	-25.5632	8.26173	19.5353	8.62911	78.7785	8.63126	-80.1318	8.6682	2744.25	8.67023	-2739.77	8.70701	-25.9794			1.09169	0.817495	0.812865	0.804037	0.791195	0.774626	0.754716	0.731937	0.70683	0.679993	0.652059	0.623683	0.595519	0.568203	0.542335	0.518468	0.497091	0.478626	0.463425	0.451774	0.443896
0.72363	7.95186	0.375506	7.95591	-0.397746	8.17624	23.9075	8.17868	-25.0583	8.21999	6.82251	8.22453	1.52283	8.25998	-35.0127	8.26273	27.881	8.6298	54.636	8.63199	-56.0275	8.67025	4038.82	8.67193	-4033.64	8.71007	-29.9952			1.09596	0.728693	0.724509	0.716169	0.703854	0.687857	0.668567	0.646465	0.622103	0.596095	0.569097	0.541788	0.514853	0.488965	0.46477	0.442873	0.423826	0.408129	0.396225	0.388507	0.385332
0.72645	7.953	-1.54191	7.95704	1.52044	8.17966	33.6028	8.18201	-35.1398	8.22293	6.3187	8.22731	3.61566	8.26133	-51.5657	8.26381	43.2269	8.6304	38.04	8.63261	-39.4398	8.67238	5764.66	8.67376	-5758.75	8.71317	-34.6351			1.10022	0.640791	0.637003	0.62911	0.617294	0.60185	0.583173	0.561751	0.53815	0.512998	0.486972	0.460775	0.435124	0.410729	0.38828	0.368437	0.351819	0.339001	0.330521	0.326885	0.328583
0.72927	7.95416	-3.5785	7.95818	3.55742	8.18313	46.1498	8.18538	-48.0715	8.22586	5.35747	8.23003	6.21368	8.26282	-84.6166	8.26497	75.022	8.63092	26.39	8.63312	-27.7678	8.67457	7644.75	8.67574	-7638.11	8.7163	-39.9874			1.10448	0.553743	0.550279	0.54276	0.531369	0.516404	0.498265	0.477449	0.454533	0.43016	0.405026	0.379859	0.355404	0.33241	0.311611	0.293721	0.279425	0.269377	0.26421	0.264542	0.271002
0.73209	7.95533	-5.7487	7.95932	5.72765	8.18665	62.5146	8.18879	-64.8147	8.22877	3.69144	8.2327	9.46772	8.26443	-162.551	8.26622	151.744	8.63137	17.9195	8.63353	-19.2492	8.67682	8936.55	8.67785	-8929.2	8.71946	-46.1576			1.10875	0.467476	0.464243	0.456993	0.445909	0.431292	0.41355	0.393185	0.370785	0.347008	0.322567	0.298213	0.274721	0.252874	0.23345	0.217218	0.204926	0.197309	0.195094	0.199012	0.209829
0.734909	7.95651	-8.06881	7.96047	8.04742	8.19021	84.0477	8.19224	-86.7141	8.23164	0.955899	8.23529	13.6083	8.2662	-389.376	8.26758	377.526	8.63175	11.4048	8.63386	-12.6669	8.67913	8879.76	8.68007	-8871.7	8.72265	-53.2722			1.11301	0.381936	0.378827	0.37171	0.360775	0.346324	0.32877	0.308623	0.286481	0.263014	0.23895	0.215063	0.192153	0.171038	0.152539	0.137475	0.12666	0.120905	0.121031	0.127884	0.142365
0.737729	7.95771	-10.5569	7.96163	10.5348	8.19382	112.602	8.19573	-115.616	8.23446	-3.36143	8.23781	18.9877	8.26809	-1206.96	8.26909	1194.39	8.63207	5.97474	8.63411	-7.1565	8.6815	7547.77	8.68241	-7539.03	8.72587	-61.4838			1.11728	0.297153	0.294044	0.286902	0.27592	0.261405	0.243774	0.223543	0.201317	0.177778	0.153668	0.129779	0.106937	0.085989	0.0677977	0.0532315	0.0431659	0.0384887	0.0401122	0.0489947	0.0661713
0.740549	7.95893	-13.2328	7.96279	13.2097	8.19746	150.56	8.19925	-153.898	8.23722	-9.89154	8.24023	26.0792	8.27007	-3341.19	8.27081	3328.38	8.63233	0.981472	8.63429	-2.076	8.68392	5726.98	8.68483	-5717.59	8.72912	-70.977			1.12154	0.213287	0.210046	0.202702	0.191451	0.176604	0.158582	0.137906	0.115187	0.0911144	0.0664437	0.0419817	0.0185755	-0.00289825	-0.0215414	-0.0364384	-0.0466548	-0.0512297	-0.0491606	-0.0393794	-0.0207174
0.743368	7.96015	-16.1174	7.96396	16.0929	8.20114	200.441	8.20282	-204.068	8.2399	-19.1142	8.24256	35.2465	8.27202	-2346.55	8.27289	2334.08	8.63254	-4.09052	8.6344	3.0854	8.68641	4069.07	8.68734	-4059.07	8.7324	-81.9765			1.12581	0.130671	0.127164	0.119431	0.107671	0.0921996	0.0734406	0.0519181	0.0282475	0.00312401	-0.022689	-0.0483717	-0.0730592	-0.0958505	-0.115815	-0.131993	-0.143396	-0.148993	-0.147695	-0.138326	-0.119585
0.746188	7.96139	-19.2329	7.96514	19.2067	8.20486	263.111	8.20642	-266.982	8.24249	-30.3233	8.24479	45.7472	8.27397	-753.838	8.27529	742.328	8.63271	-9.69239	8.63446	8.77545	8.68895	2794.67	8.6899	-2784.12	8.73571	-94.7558
0.749008	7.96265	-22.601	7.96633	22.5728	8.2086	332.613	8.21006	-336.669	8.24497	-38.6178	8.24694	52.7406	8.27605	-274.841	8.27793	264.817	8.63283	-16.2673	8.63448	15.435	8.69156	1877.02	8.69252	-1865.97	8.73904	-109.648
0.751827	7.96392	-26.243	7.96752	26.2125	8.21235	386.536	8.21374	-390.695	8.24733	-28.4125	8.24901	40.7862	8.27828	-119.898	8.28075	111.728	8.63292	-24.304	8.63445	23.5515	8.69422	1223.54	8.69519	-1212.07	8.7424	-127.052
0.754647	7.9652	-30.177	7.96872	30.1439	8.2161	383.004	8.21748	-387.157	8.24957	32.7329	8.251	-22.3705	8.28069	-57.9954	8.28375	51.83	8.63297	-34.3966	8.63438	33.7183	8.69693	749.162	8.69791	-737.335	8.74578	-147.443
0.757467	7.9665	-34.4164	7.96993	34.3804	8.21983	294.256	8.22129	-298.243	8.25167	174.584	8.25295	-166.326	8.28328	-28.8707	8.2869	24.6459	8.63299	-47.32	8.63428	46.71	8.69968	391.542	8.70066	-379.447	8.74918	-171.353
0.760286	7.9678	-38.9666	7.97115	38.9274	8.22353	155.701	8.22516	-159.294	8.25365	348.868	8.25487	-342.706	8.28605	-13.5463	8.2902	11.0267	8.63298	-64.1349	8.63416	63.5874	8.70248	108.152	8.70344	-95.8791	8.75259	-199.331
0.763106	7.96912	-43.8207	7.97237	43.7782	8.22717	33.6823	8.2291	-36.5546	8.25551	410.522	8.25678	-406.443	8.28899	-4.8989	8.29363	3.74612	8.63294	-86.3416	8.63401	85.8511	8.70532	-129.553	8.70626	141.908	8.75603	-231.821
0.765926	7.97045	-48.9552	7.9736	48.9091	8.23074	-42.595	8.2331	40.909	8.25725	309.795	8.25871	-307.892	8.29211	0.160663	8.29718	-0.32034	8.63288	-116.11	8.63384	115.671	8.70819	-340.776	8.70911	353.115	8.75948	-268.893
0.768745	7.97178	-54.3236	7.97484	54.2737	8.23424	-80.5307	8.23716	80.6643	8.25889	164.283	8.26069	-164.829	8.29538	3.14371	8.30084	-2.66805	8.6328	-156.619	8.63365	156.227	8.71109	-538.332	8.71198	550.554	8.76295	-309.726
0.771565	7.97313	-59.8503	7.97609	59.7965	8.23764	-95.3728	8.24126	98.1109	8.26043	68.6185	8.26275	-72.0871	8.29879	4.86684	8.3046	-4.06739	8.63269	-212.545	8.63345	212.196	8.71403	-730.151	8.71488	742.154	8.76642	-351.729
0.774385	7.97448	-65.4245	7.97735	65.3666	8.24091	-97.8392	8.24541	103.975	8.2619	28.8352	8.26492	-35.7656	8.30233	5.80603	8.30844	-4.93603	8.63257	-290.667	8.63324	290.356	8.71698	-919.622	8.7178	931.304	8.76991	-389.388
0.777204	7.97584	-70.8952	7.97861	70.8332	8.24404	-93.7012	8.24959	103.63	8.2633	21.7843	8.26724	-32.3765	8.306	6.25364	8.31237	-5.50784	8.63244	-400.319	8.63301	400.044	8.71996	-1105.04	8.72075	1116.3	8.77339	-413.575
0.780024	7.97721	-76.0693	7.97989	76.0031	8.24698	-85.9293	8.25379	98.9152	8.26466	30.3349	8.26974	-43.7108	8.30977	6.39505	8.31638	-5.9156	8.63228	-552.685	8.63278	552.441	8.72295	-1278.64	8.72371	1289.39	8.77688	-413.116
0.782844	7.97857	-80.7144	7.98117	80.6441	8.24973	-76.34	8.25797	90.6837	8.26602	45.9222	8.27244	-60.2846	8.31365	6.34987	8.32046	-6.23426	8.63211	-756.066	8.63254	755.851	8.72596	-1426.15	8.72669	1436.29	8.78037	-380.368
0.785664	7.97995	-84.5682	7.98246	84.4939	8.25226	-66.3539	8.26206	97.2579	8.26747	47.0956	8.27537	-77.5864	8.31761	6.19583	8.3246	-6.5045	8.63193	-1001.93	8.6323	1001.74	8.72899	-1528.45	8.72969	1537.89	8.78386	-318.391
0.788483	7.98132	-87.3559	7.98376	87.2777	8.25457	-57.09	8.26568	274.279	8.26937	-122.87	8.27851	-93.4445	8.32167	5.98341	8.32881	-6.74621	8.63173	-1240.83	8.63206	1240.66	8.73202	-1566.73	8.7327	1575.4	8.78735	-241.942
0.791303	7.9827	-88.8136	7.98506	88.7318	8.25668	-49.211	8.26808	281.415	8.27249	-123.941	8.28187	-106.922	8.32579	5.74516	8.33307	-6.96648	8.63152	-1375.49	8.63182	1375.34	8.73505	-1530.44	8.73573	1538.27	8.79083	-168.907
0.794123	7.98408	-88.7166	7.98637	88.6315	8.25861	-42.8774	8.26957	118.56	8.27652	43.9482	8.28543	-117.841	8.33	5.50162	8.33738	-7.16434	8.63129	-1323.47	8.63158	1323.34	8.73809	-1423.87	8.73878	1430.8	8.79431	-110.644
0.796942	7.98546	-86.9056	7.98769	86.8177	8.26037	-37.8909	8.27077	63.0104	8.28084	103.532	8.28915	-126.449	8.33426	5.2653	8.34175	-7.33387	8.63105	-1108.07	8.63134	1107.96	8.74114	-1266.18	8.74183	1272.15	8.79779	-69.7362
0.799762	7.98684	-83.3073	7.98901	83.2171	8.26199	-33.901	8.27185	42.8974	8.28528	126.722	8.29303	-133.155	8.3386	5.04313	8.34616	-7.46614	8.63081	-835.27	8.63111	835.176	8.74418	-1084.14	8.7449	1089.11	8.80128	-43.4646
0.802582	7.98822	-77.9408	7.99034	77.849	8.26349	-30.5579	8.27287	33.6611	8.28979	138.117	8.29703	-138.362	8.34299	4.83815	8.35062	-7.55052	8.63055	-592.034	8.63087	591.953	8.74723	-902.569	8.74797	906.506	8.80476	-27.6541
0.805401	7.98959	-70.9111	7.99168	70.8185	8.26489	-27.5829	8.27384	28.3016	8.29435	144.762	8.30114	-142.404	8.34744	4.65055	8.35512	-7.57566	8.6303	-408.223	8.63063	408.153	8.75028	-738.313	8.75104	741.198	8.80824	-18.6596
0.808221	7.99097	-62.3889	7.99301	62.2962	8.26621	-24.782	8.27477	24.4674	8.29895	149.058	8.30534	-145.537	8.35194	4.47838	8.35966	-7.53015	8.63004	-279.125	8.63038	279.064	8.75332	-599.282	8.75412	601.107	8.81172	-13.8818
0.811041	7.99235	-52.5817	7.99435	52.4899	8.26745	-22.0353	8.27568	21.2537	8.30359	151.981	8.30963	-147.956	8.3565	4.31798	8.36425	-7.403	8.62978	-190.359	8.63013	190.305	8.75636	-486.735	8.7572	487.503	8.8152	-11.6469
0.81386	7.99373	-41.7044	7.99569	41.6145	8.26862	-19.2784	8.27655	18.2835	8.30827	153.994	8.31398	-149.82	8.3611	4.16428	8.36886	-7.18409	8.62952	-128.687	8.62988	128.64	8.7594	-398.216	8.76027	397.943	8.81868	-10.9395
0.81668	7.9951	-29.9538	7.99703	29.8669	8.26973	-16.4865	8.27739	15.3986	8.31298	155.369	8.3184	-151.268	8.36575	4.01101	8.37351	-6.8644	8.62926	-84.3811	8.62963	84.3387	8.76244	-329.817	8.76334	328.53	8.82216	-11.1709
0.8195	7.99648	-17.4916	7.99838	17.4088	8.27079	-13.6611	8.27821	12.5404	8.31772	156.302	8.32287	-152.436	8.37045	3.85087	8.3782	-6.43623	8.629	-50.753	8.62938	50.7141	8.76547	-277.491	8.76641	275.23	8.82563	-12.0159
0.822319	7.99785	-4.43813	7.99972	4.36057	8.2718	-10.821	8.279	9.69928	8.32249	156.965	8.32739	-153.467	8.37518	3.67565	8.38292	-5.89338	8.62875	-23.1737	8.62912	23.1367	8.76849	-237.665	8.76946	234.48	8.8291	-13.3098
0.825139	7.99923	9.12437	8.00106	-9.19548	8.27276	-7.99529	8.27976	6.89044	8.32729	157.534	8.33196	-154.519	8.37996	3.47634	8.38766	-5.23114	8.62849	1.76462	8.62886	-1.80091	8.77151	-207.412	8.77251	203.364	8.83256	-14.9854
0.827959	8.0006	23.139	8.0024	-23.2024	8.27369	-5.21888	8.2805	4.14132	8.33212	158.203	8.33657	-155.771	8.38478	3.24332	8.39244	-4.4464	8.62824	26.8629	8.6286	-26.8998	8.77452	-184.438	8.77555	179.595	8.83602	-17.0358
0.830778	8.00198	37.5544	8.00374	-37.6091	8.27457	-2.52852	8.28122	1.48467	8.33698	159.197	8.34121	-157.435	8.38964	2.96644	8.39724	-3.53753	8.628	54.7257	8.62834	-54.7643	8.77752	-166.98	8.77857	161.421	8.83946	-19.4927
0.833598	8.00335	52.2998	8.00508	-52.3446	8.27542	0.0396528	8.28191	-1.04579	8.34187	160.786	8.34589	-159.769	8.39453	2.63521	8.40207	-2.50438	8.62776	87.8954	8.62808	-87.9368	8.78051	-153.697	8.78158	147.506	8.84289	-22.4145
0.836418	8.00472	67.2557	8.00641	-67.2895	8.27623	2.4522	8.28258	-3.4181	8.34679	163.299	8.35061	-163.089	8.39945	2.23893	8.40692	-1.34814	8.62752	128.332	8.62782	-128.377	8.78348	-143.564	8.78458	136.833	8.84631	-25.8785
0.839238	8.00609	82.2244	8.00775	-82.2464	8.27701	4.67977	8.28322	-5.60393	8.35173	167.156	8.35535	-167.799	8.40441	1.76694	8.4118	-0.0712108	8.62728	175.231	8.62756	-175.281	8.78644	-135.795	8.78756	128.617	8.84972	-29.9769
0.842057	8.00746	96.9054	8.00909	-96.9146	8.27776	6.69809	8.28383	-7.57975	8.3567	172.897	8.36013	-174.425	8.4094	1.20877	8.4167	1.32288	8.62704	219.898	8.62731	-219.954	8.78938	-129.77	8.79052	122.244	8.85311	-34.8151
0.844877	8.00883	110.882	8.01042	-110.878	8.27847	8.48855	8.28443	-9.32749	8.3617	181.237	8.36493	-183.669	8.41442	0.554342	8.42162	2.82963	8.62681	240.671	8.62707	-240.734	8.79231	-124.995	8.79346	117.219	8.85648	-40.509
0.847697	8.01019	123.631	8.01176	-123.613	8.27916	10.0384	8.285	-10.8348	8.36672	193.146	8.36976	-196.482	8.41947	-0.205736	8.42656	4.44366	8.62657	213.762	8.62684	-213.833	8.79521	-121.06	8.79638	113.135	8.85982	-47.1848
0.850516	8.01155	134.561	8.0131	-134.528	8.27981	11.3408	8.28554	-12.0953	8.37177	209.955	8.37462	-214.181	8.42455	-1.07998	8.43152	6.15878	8.62633	145.238	8.62662	-145.318	8.79809	-117.624	8.79928	109.646	8.86315	-54.977
0.853336	8.01291	143.083	8.01444	-143.035	8.28044	12.3944	8.28607	-13.1077	8.37684	233.52	8.37951	-238.607	8.42966	-2.07574	8.4365	7.968	8.62609	72.227	8.62641	-72.3156	8.80095	-114.394	8.80216	106.459	8.86645	-64.0272
0.856156	8.01426	148.703	8.01578	-148.64	8.28105	13.2029	8.28657	-13.876	8.38194	266.446	8.38442	-272.353	8.43479	-3.19891	8.44149	9.86352	8.62584	21.2987	8.62622	-21.3974	8.80377	-111.122	8.80501	103.32	8.86971	-74.4816
0.858975	8.01561	151.121	8.01713	-151.044	8.28162	13.7744	8.28704	-14.4087	8.38706	312.398	8.38936	-319.068	8.43995	-4.45362	8.44651	11.8367	8.62559	-5.91821	8.62605	5.80864	8.80657	-107.602	8.80784	100.021	8.87295	-86.4882
0.861795	8.01696	150.297	8.01847	-150.205	8.28217	14.121	8.2875	-14.7178	8.39221	376.466	8.39433	-383.832	8.44513	-5.84187	8.45154	13.8777	8.62535	-17.6233	8.62588	17.502	8.80933	-103.676	8.81064	96.3942	8.87615	-100.193
0.864615	8.0183	146.466	8.01982	-146.359	8.2827	14.2578	8.28793	-14.8186	8.39737	465.505	8.39932	-473.488	8.45033	-7.36313	8.45658	15.9755	8.6251	-21.0999	8.62574	20.9663	8.81206	-99.2336	8.8134	92.3252	8.87931	-115.734
0.867434	8.01964	140.097	8.02117	-139.976	8.2832	14.2021	8.28835	-14.7284	8.40256	588.101	8.40434	-596.613	8.45555	-9.01391	8.46164	18.1175	8.62486	-20.7008	8.6256	20.554	8.81475	-94.2203	8.81614	87.7505	8.88242	-133.238
0.870254	8.02098	131.811	8.02252	-131.677	8.28369	13.9731	8.28874	-14.4666	8.40776	753.3	8.4094	-762.246	8.46079	-10.7872	8.46672	20.2889	8.62462	-18.6762	8.62549	18.5156	8.81739	-88.6361	8.81883	82.6619	8.88549	-152.813
0.873074	8.02231	122.274	8.02387	-122.127	8.28415	13.5909	8.28911	-14.0532	8.41298	966.409	8.41448	-975.685	8.46605	-12.6716	8.4718	22.4721	8.62438	-16.1147	8.62539	15.9393	8.81998	-82.5331	8.82149	77.1026	8.8885	-174.546
0.875893	8.02364	112.112	8.02522	-111.953	8.28459	13.076	8.28946	-13.5089	8.41821	1219.73	8.4196	-1229.23	8.47133	-14.6507	8.4769	24.6459	8.62415	-13.5193	8.6253	13.3284	8.82252	-76.0088	8.8241	71.1603	8.89144	-198.501
0.878713	8.02497	101.846	8.02657	-101.676	8.285	12.449	8.28979	-12.8541	8.42345	1479.25	8.42475	-1488.86	8.47663	-16.7015	8.48201	26.7842	8.62392	-11.1089	8.62524	10.9014	8.825	-69.1942	8.82667	64.9561	8.89432	-224.73
0.881533	8.0263	91.874	8.02791	-91.6942	8.2854	11.7299	8.2901	-12.1088	8.4287	1679.17	8.42995	-1688.79	8.48194	-18.7926	8.48712	28.8538	8.6237	-8.96661	8.6252	8.74161	8.82742	-62.2405	8.82918	58.6306	8.89713	-253.289
0.884352	8.02762	82.4617	8.02926	-82.2732	8.28578	10.9379	8.29039	-11.2923	8.43394	1745.95	8.43518	-1755.45	8.48726	-20.881	8.49225	30.8114	8.62349	-7.11211	8.62518	6.86839	8.82977	-55.3039	8.83163	52.3294	8.89985	-284.283
0.887172	8.02894	73.7657	8.03059	-73.5696	8.28615	10.091	8.29067	-10.4226	8.43919	1649.14	8.44046	-1658.42	8.4926	-22.9069	8.49738	32.5987	8.62328	-5.53592	8.62518	5.27215	8.83204	-48.533	8.83403	46.19	8.90248	-317.94
0.889992	8.03026	65.8557	8.03193	-65.6532	8.28649	9.20607	8.29092	-9.51637	8.44445	1427.32	8.44577	-1436.27	8.49795	-24.7851	8.50252	34.1331	8.62308	-4.21614	8.62521	3.9308	8.83423	-42.0579	8.83635	40.3313	8.905	-354.733
0.892812	8.03158	58.7388	8.03325	-58.5312	8.28682	8.29835	8.29116	-8.58885	8.4497	1155.45	8.45112	-1163.96	8.5033	-26.3893	8.50766	35.292	8.62289	-3.12624	8.62527	2.81759	8.83632	-35.9836	8.83859	34.847	8.90741	-395.573
0.895631	8.03289	52.3816	8.03457	-52.1701	8.28713	7.38154	8.29138	-7.65369	8.45496	895.861	8.4565	-903.834	8.50867	-27.5232	8.51279	35.8847	8.62271	-2.23874	8.62536	1.90478	8.83832	-30.3865	8.84075	29.8022	8.90968	-442.115
0.898451	8.0342	46.7263	8.03588	-46.5122	8.28743	6.46771	8.29159	-6.72289	8.46023	679.131	8.46192	-686.471	8.51404	-27.8673	8.51793	35.5977	8.62254	-1.52676	8.62549	1.16527	8.8402	-25.315	8.84282	25.2344	8.91182	-497.213
0.901271	8.03551	41.7027	8.03719	-41.4872	8.28771	5.56729	8.29177	-5.80679	8.46551	511.346	8.46735	-517.967	8.51941	-26.8717	8.52306	33.8889	8.62238	-0.964701	8.62566	0.573283	8.84197	-20.7924	8.84478	21.156	8.91378	-565.626
0.90409	8.03681	37.2366	8.03848	-37.0208	8.28797	4.68905	8.29195	-4.91411	8.4708	386.872	8.47282	-392.695	8.52478	-23.5395	8.52818	29.7696	8.62224	-0.528396	8.62587	0.104592	8.8436	-16.8212	8.84663	17.5598	8.91557	-655.112
0.90691	8.03811	33.2546	8.03976	-33.0398	8.28822	3.8402	8.2921	-4.05197	8.47609	296.788	8.4783	-301.743	8.53015	-15.9569	8.53328	21.3351	8.62212	-0.194975	8.62613	-0.263393	8.84509	-13.3888	8.84835	14.4244	8.91715	-778.161
0.90973	8.03939	29.6876	8.04102	-29.4747	8.28846	3.02645	8.29224	-3.22601	8.4814	232.656	8.48381	-236.686	8.53551	-0.213989	8.53837	4.68482	8.62201	0.0574204	8.62644	-0.55167	8.84642	-10.4724	8.84994	11.7199	8.9185	-954.768
0.912549	8.04068	26.4718	8.04228	-26.262	8.28868	2.25213	8.29237	-2.44046	8.48671	187.654	8.48933	-190.71	8.54087	32.2733	8.54343	-28.7561	8.62193	0.250147	8.62682	-0.779648	8.84758	-8.04435	8.85136	9.41347	8.9196	-1216.94
0.915369	8.04195	23.5501	8.04352	-23.3442	8.28889	1.52028	8.29248	-1.69831	8.49202	156.602	8.49487	-158.649	8.5462	102.074	8.54845	-99.5488	8.62187	0.404851	8.62727	-0.965105	8.84855	-6.07541	8.85262	7.47374	8.92041	-1615.77
0.918189	8.04321	20.8723	8.04474	-20.6712	8.28909	0.832883	8.29258	-1.00147	8.49734	135.666	8.50043	-136.681	8.55151	264.227	8.55343	-262.726	8.62186	0.5447	8.62781	-1.12402	8.84933	-4.53784	8.8537	5.87401	8.9209	-2231.12
0.921008	8.04446	18.3952	8.04595	-18.1997	8.28928	0.19098	8.29267	-0.350902	8.50265	122.011	8.506	-121.984	8.55678	688.573	8.55836	-688.129	8.62188	0.696334	8.62844	-1.2702	8.84989	-3.40668	8.85456	4.59417	8.92105	-3176.57
0.923828	8.0457	16.0835	8.04714	-15.8942	8.28945	-0.405079	8.29274	0.253095	8.50796	113.521	8.51158	-112.457	8.562	2003.81	8.56323	-2004.46	8.62196	0.892956	8.62918	-1.41462	8.85021	-2.65996	8.85521	3.6209	8.92082	-4555.8
0.926648	8.04692	13.9109	8.04831	-13.7282	8.28962	-0.955433	8.2928	0.81072	8.51327	108.594	8.51717	-106.513	8.56714	7010.1	8.56803	-7011.91	8.62211	1.17921	8.63005	-1.56442	8.85029	-2.2776	8.85561	2.9462	8.92019	-6209.53
0.929467	8.04813	11.8615	8.04946	-11.6861	8.28977	-1.46045	8.29285	1.3224	8.51855	105.988	8.52278	-102.925	8.57215	25239.9	8.57278	-25243	8.62235	1.6185	8.63107	-1.72176	8.8501	-2.23945	8.85574	2.56417	8.91916	-7101.63
0.932287	8.04932	9.93428	8.05059	-9.76628	8.28992	-1.92049	8.29289	1.78852	8.52382	104.727	8.52839	-100.732	8.57691	31833.3	8.57753	-31837.8	8.62272	2.3027	8.63227	-1.88292	8.84964	-2.52258	8.85559	2.46648	8.91771	-5739.21
0.935107	8.05049	8.14764	8.0517	-7.98732	8.29005	-2.33557	8.29292	2.20916	8.52906	104.029	8.53401	-99.17	8.58139	12789.4	8.58227	-12795.7	8.62324	3.36023	8.63366	-2.03921	8.84889	-3.0985	8.85514	2.63743	8.91586	-3026.38
0.937926	8.05164	6.54935	8.05279	-6.3968	8.29018	-2.70509	8.29293	2.58375	8.53427	103.265	8.53964	-97.627	8.58564	5011.43	8.58687	-5019.96	8.62397	4.94594	8.6353	-2.18155	8.84785	-3.93085	8.85437	3.04983	8.91366	-1086.64
0.940746	8.05277	5.23119	8.05385	-5.08642	8.2903	-3.02747	8.29294	2.91074	8.53943	101.932	8.54527	-95.6149	8.58967	2234.71	8.5912	-2246.02	8.62499	7.16814	8.63719	-2.31114	8.8465	-4.97428	8.85327	3.66334	8.91114	-226.322
0.943566	8.05388	4.3534	8.05489	-4.21633	8.29041	-3.2997	8.29294	3.18716	8.54453	99.6316	8.55089	-92.751	8.59349	763.549	8.59518	-777.993	8.62639	9.88577	8.63937	-2.45543	8.84485	-6.17488	8.85184	4.42631	8.90835	55.6782
0.946386	8.05496	4.18501	8.0559	-4.05545	8.29051	-3.51687	8.29293	3.4081	8.54955	96.0636	8.55652	-88.7464	8.59707	-1051.42	8.59869	1034.23	8.62826	12.4213	8.64187	-2.68275	8.8429	-7.47242	8.85006	5.28113	8.9053	110.613
0.949205	8.05602	5.17166	8.05689	-5.04936	8.29061	-3.67138	8.29291	3.566	8.55448	91.0225	8.56213	-83.4006	8.60043	-8273.97	8.60168	8255.69	8.63069	13.6229	8.64468	-3.10227	8.84066	-8.80395	8.84795	6.17153	8.90204	94.2492
0.952025	8.05705	8.05226	8.05784	-7.9369	8.2907	-3.75205	8.29288	3.64969	8.5593	84.4026	8.56772	-76.6034	8.60354	-126746	8.60416	126729	8.63369	12.7421	8.64782	-3.83942	8.83814	-10.108	8.84551	7.04925	8.89858	65.0387
0.954845	8.05805	14.0639	8.05877	-13.9551	8.29079	-3.74261	8.29285	3.64293	8.56397	76.2138	8.57329	-68.3491	8.60588	-71163.3	8.60672	71150	8.63724	10.3042	8.65126	-4.99296	8.83535	-11.3289	8.84276	7.87802	8.89494	41.2737
0.957664	8.05901	25.3107	8.05967	-25.2081	8.29087	-3.61954	8.29281	3.52221	8.56846	66.6066	8.57882	-58.7763	8.6074	-5148.34	8.60958	5139.33	8.64124	7.65196	8.65498	-6.59643	8.83231	-12.4193	8.83972	8.63378	8.89113	26.1896
0.960484	8.05995	45.4428	8.06054	-45.3457	8.29095	-3.34861	8.29276	3.25333	8.57274	55.9049	8.58427	-48.2524	8.60859	-1083.5	8.61242	1078.49	8.6456	5.84038	8.65896	-8.60559	8.82903	-13.3422	8.83642	9.30208	8.88717	18.2471
0.963304	8.06086	80.9258	8.06138	-80.8339	8.29102	-2.87923	8.29271	2.78569	8.57677	44.6251	8.5896	-37.5082	8.60962	-350.371	8.61529	348.83	8.65022	5.2121	8.66315	-10.9144	8.82555	-14.0711	8.83286	9.87408	8.88307	15.0551
0.966123	8.06173	143.423	8.06219	-143.336	8.29109	-2.13496	8.29266	2.04291	8.58051	33.4491	8.5947	-27.5597	8.61066	-130.966	8.61826	132.713	8.65503	5.623	8.66752	-13.3856	8.82188	-14.5885	8.82909	10.3429	8.87885	14.6351
0.968943	8.06256	254.103	8.06296	-254.02	8.29116	-0.997053	8.2926	0.906231	8.58392	23.1142	8.59934	-17.7543	8.612	-39.1001	8.62137	42.7352	8.65998	6.7579	8.67204	-15.8799	8.81804	-14.8842	8.82512	10.7009	8.87452	15.6504
0.971763	8.06336	450.402	8.0637	-450.323	8.29123	0.725573	8.29254	-0.815395	8.58698	14.2273	8.60306	-2.60987	8.61411	7.12938	8.62468	-8.90906	8.66502	8.30774	8.67667	-18.2743	8.81405	-14.9525	8.82099	10.9381	8.87009	17.298
0.974582	8.06412	791.388	8.06441	-791.311	8.29129	3.35329	8.29247	-3.44231	8.58969	7.08711	8.60546	9.55597	8.61744	42.6112	8.6282	-48.9448	8.67012	10.0287	8.6814	-20.47	8.80994	-14.7891	8.81671	11.0404	8.86559	19.1376
0.977402	8.06483	1338.12	8.06509	-1338.05	8.29135	7.45054	8.29241	-7.53896	8.59205	1.62354	8.60676	9.15798	8.62178	87.0252	8.63194	-87.2973	8.67526	11.7443	8.68619	-22.3904	8.80573	-14.3862	8.81231	10.9873	8.86102	20.9492
0.980222	8.0655	2046.35	8.06573	-2046.27	8.29141	14.0733	8.29234	-14.1613	8.5941	-2.51331	8.60744	6.92749	8.62665	134.394	8.63589	-128.306	8.68042	13.3273	8.69102	-23.9735	8.80143	-13.7258	8.80781	10.7471	8.8564	22.6361
0.983041	8.06613	2595.86	8.06634	-2595.79	8.29147	25.3489	8.29227	-25.4365	8.59586	-5.79572	8.60779	6.57073	8.63175	183.86	8.64002	-174.305	8.68557	14.6757	8.69586	-25.1599	8.79708	-12.7688	8.80324	10.2675	8.85175	24.1662
0.985861	8.06671	2585.62	8.06692	-2585.55	8.29153	45.9836	8.2922	-46.0711	8.59737	-8.69502	8.60798	7.71843	8.63694	237.951	8.64428	-226.957	8.6907	15.6845	8.7007	-25.8725	8.79268	-11.4361	8.79861	9.4578	8.84708	25.5397
0.988681	8.06724	2088.83	8.06747	-2088.77	8.29158	87.7448	8.29213	-87.8321	8.59868	-11.638	8.60805	9.91568	8.64215	299.02	8.64865	-287.716	8.6958	16.2054	8.70552	-25.9842	8.78827	-9.57598	8.79395	8.15929	8.84242	26.7728
0.991501	8.06773	1493.47	8.06798	-1493.4	8.29164	185.339	8.29207	-185.426	8.5998	-15.0337	8.60805	13.0665	8.64732	368.81	8.65308	-357.815	8.70083	15.9792	8.71028	-25.2568	8.78387	-6.91201	8.78928	6.09633	8.83779	27.8914
0.99432	8.06817	1019.01	8.06845	-1018.95	8.29169	467.665	8.292	-467.752	8.60078	-19.3529	8.60801	17.3789	8.65242	448.127	8.65752	-437.794	8.70579	14.4993	8.71495	-23.2181	8.77951	-2.96685	8.78464	2.81119	8.8332	28.9305
0.99714	8.06857	691.867	8.06889	-691.801	8.29174	1586.15	8.29194	-1586.24	8.60163	-25.2686	8.60792	23.3929	8.65742	535.844	8.66195	-526.397	8.71064	10.712	8.71951	-18.8935	8.77523	3.00292	8.78006	-2.37208	8.82871	29.9364
0.99996	8.06892	475.643	8.06928	-475.577	8.29177	6831.55	8.29189	-6831.64	8.60238	-33.9221	8.6078	32.1831	8.66227	626.888	8.6663	-618.492	8.71535	2.30431	8.72389	-10.1826	8.77108	11.852	8.77558	-10.1073	8.82434	30.9687
1.00278	8.06923	332.621	8.06962	-332.554	8.29177	6031.69	8.29189	-6031.78	8.60305	-47.5068	8.60765	45.9109	8.66691	709.12	8.67052	-701.919	8.71987	-16.1116	8.72803	7.68689	8.76712	23.2268	8.77126	-19.4429	8.82016	32.0968
1.0056	8.0695	236.266	8.06993	-236.199	8.29172	1263.88	8.29193	-1263.97	8.60364	-70.7503	8.60748	69.2885	8.6713	760.26	8.67456	-754.389	8.72414	-57.985	8.73185	46.2789	8.76343	29.3815	8.76717	-20.7817	8.81623	33.3725
1.00842	8.06973	169.707	8.07019	-169.639	8.29167	348.305	8.29197	-348.393	8.60417	-115.29	8.60729	113.947	8.67535	749.306	8.67832	-744.869	8.72807	-159.712	8.73522	136.032	8.76011	-7.52263	8.76343	29.6042	8.81265	34.7143
1.01124	8.06992	122.455	8.0704	-122.386	8.29162	129.065	8.29202	-129.153	8.60465	-215.372	8.60708	214.131	8.67895	650.411	8.6817	-647.417	8.73155	-430.088	8.73797	368.313	8.75729	-207.56	8.76019	269.094	8.80954	35.4839
1.01406	8.07006	87.95	8.07057	-87.8811	8.29157	57.4649	8.29206	-57.5531	8.60508	-502.262	8.60685	501.104	8.68197	470.577	8.68458	-468.807	8.73448	-1247.08	8.7399	1089.76	8.75512	-723.272	8.75764	881.366	8.80703	32.8646
1.01688	8.07016	62.0144	8.0707	-61.9446	8.29152	28.6556	8.29211	-28.7439	8.60547	-1758.92	8.6066	1757.83	8.68427	265.22	8.6868	-264.074	8.73675	-4358.2	8.74085	4075.78	8.75369	-1265.95	8.75594	1549.63	8.80529	14.7487
1.0197	8.07021	41.9268	8.07078	-41.856	8.29148	15.2958	8.29216	-15.3841	8.60581	-15306.7	8.60635	15305.6	8.68571	104.368	8.6882	-102.849	8.73834	-22721.2	8.74092	22440	8.75299	-1604.7	8.75506	1887.13	8.80444	-81.2749
1.02251	8.07022	25.8742	8.07081	-25.8023	8.29144	8.43201	8.2922	-8.52025	8.60593	-67686.7	8.60626	67685.7	8.68617	18.4015	8.68866	-15.4536	8.73903	-95376.5	8.74071	95246.9	8.75284	-1948.54	8.75479	2079.05	8.80455	-753.319
[truncated: 416 more columns]
